# Supplementary material for: From lactation to malignancy: A comparison between healthy and cancerous breast gland at single‐cell resolution reveals new issues for tumorigenesis
Source: FEBS Lett. 2025 Sep 8;599(21):3124–49. doi: 10.1002/1873-3468.70162 (PMC12599593; doi:10.1002/1873-3468.70162)
Supplement: Supplementary file 14 — Data S1. Ploidy prediction results. This table contains the ploidy prediction results deriving from the copy number variation (CNV) analysis run with the copykat software. The table reports the absolute number of aneuploid cells, and the associated percentage compared to the total number of cells of the considered group. The results are reported considering both the different tissues and the different cell types. Data S2. Significant altered regulons of pseudo‐bulk and single‐cell RNA (scRNA) differential expression analysis. This table reports the list of differentially expressed regulons according to both pseudo‐bulk and scRNA differential analysis using false discovery rate (FDR) < 0.05 and log2FoldChange (log2FC) < 2 or > 2 as significance threshold. Data S3. Top 50 targets genes of mature luminal lactocytes (MLLs) and triple‐negative breast cancer cells (TNBCs) exclusively active regulons. This table contains the lists of the top 50 targets genes based on the gene regulatory network (GRN) prediction results of each of the considered regulon (ZNF32, SOX2, MTHFD1, and POU4F3). Data S4. Herpes simplex virus 1 infection pathway enrichment results. The table reports the involved genes of the commonly enriched herpes simplex virus 1 infection pathway for each of the different considered regulon according to gseapy software analysis using the KEGG human gene lists. Data S5. Common differentially expressed genes of aneuploid mature luminal lactocytes (MLLs) and triple‐negative breast cancer cells (TNBCs). This table contains information (gene names, scores, log2FoldChange (log2FC), and p‐values) of the commonly altered genes between aneuploid MLLs and TNBC cells. Data S6. Gene Regulatory Network (GRN) results. This file reports the area under the curve (AUC) score of each regulon for each considered epithelial cell type. The values have been also reported as binarized (0 = inactive regulon, 1 = active regulon). [file FEB2-599-3124-s010.xlsx]

## Sheet: S1 - ploidy prediction
tissue	n_aneuploid_cells	percentage_aneuploid
healthy_tissue	77	2.14067
milk	3835	38.091
tumor_ERpos	4926	97.5252
tumor_HER2	1906	88.1184
tumor_TNBC	7821	98.2908
cell_type	n_aneuploid_cells	percentage_aneuploid
Luminal cells	5775	82.5
Mature luminal lactocytes	4846	88.4307
Non-proliferative basal cells	3880	96.1348
Proliferative basal cells	3186	98.6683
Myoepithelial cells	789	30.4751
Luminal progenitors	58	1.10057
Differentiating luminal cells	31	2.51623

## Sheet: S2- sign regulons pseudobulk & 
TF name
AKR1A1
CBFA2T2
RARB
MSI1
ZFP30
HOXC4
ZNF555
TBX19
RBPJL
SOX9
YY1
PBX4
PAX9
NUCB1
VAMP3
ZNF594
ZNF562
FOXN2
HOXC9
GRHL2
EP300
FOXO3
ZNF383
ETV6
MYC
POU5F1B
MEF2C
ESRRG
ZNF470
ZNF654
HHEX
IKZF4
CREM
ELF5
ADNP
ARID3B
ZNF155
RARA
ZNF90
IRF7
SNAPC5
YEATS4
ASPSCR1
TIGD7
HIF3A
ZNF41
NRF1
PGR
ZNF212
ZNF726
STAT5B
HHAT
PRRX1
NR1D1
USF1
STUB1
ZNF711
KLF2
MEF2B
ZSCAN22
ZNF621
CAT
GSC
RPP25
SP4
ZNF14
TFEB
ZNF552
E2F1
FOXD2
MSI2
ARNT
SMAD5
ARID5A
ONECUT2
HOXD8
GTF2B
RFXANK
GATA6
NFIL3
HDAC1
ZNF805
TIMELESS
ELF3
CLK1
DTL
LUZP1
ATF4
ZNF107
ASCL2
FOXM1
TEAD3
ZNF493
FOSL2
ZNF713
POU2F3
ELF2
ZFP90
NR1H2
ZFHX3
KLF10
FOXL1
MEIS3
SCX
ZNF407
SMC3
FBXL19
CEBPD
CERS6
ZNF19
ID1
ZNF546
CANX
SIX4
MEX3C
ZNF75D
EGR1
NFYB
IRX5
ZNF83
ZNF670
ERF
TRIB1
NR3C1
HNF4G
ATF5
CREB5
TRAF4
ZNF736
MAFK
SOX6
ZNF521
NMRAL1
KLF7
MCTP2
ETV3
TBX1
SNAI2
MYEF2
CBFB
GTF3C5
ZNF706
HES4
MXD1
UBTF
ZNF22
OVOL1
ZNF714
ZNF266
PEG3
ZNF131
MSX2
HES1
JAZF1
RPS10
ZNF8
ATF6
LTF
ZNF697
ZNF439
ZNF709
SRBD1
DNAJC21
ZNF549
TEAD2
ZNF208
MORN1
IKZF1
CFL2
CERS4
TIMM8A
ZNF177
SFT2D1
SMARCA5
BNC2
ZNF26
PRDM15
ZNF215
KLF9
ZCCHC14
POU6F1
TRIB2
ELK1
ZNF354B
ZNF592
FOXJ2
ZNF276
NFATC1
HEY2
TAGLN2
NKX2-2
ESR1
ZEB1
HSF1
NME1
ZNF626
FOXC1
CNOT4
RFX7
HOXB3
KCNIP1
ZNF630
PSMA6
EZR
RAD21
ZNF233
TCF7L2
HMGB2
APEX1
ZNF385A
CARF
TFDP1
ENO1
SNRPB2
EGR2
ZNF10
CKMT1B
SPATS2
XG
ZNF589
ZBTB5
PHF21A
ZNF486
ZMAT2
EIF5A2
SMAD3
TWIST2
MAFF
BCL11B
PRDM4
RUNX3
ZNF217
DBP
IRX1
BATF
CPTP
TAF1
AR
UBXN1
TOPORS
NR2E3
PHF8
GLYCTK
ZIC2
RBM22
HIVEP3
PRDX5
ZNF235
PBX3
ZNF710
LAS1L
FOXN3
SPDEF
RBM8A
HOXA5
STAT5A
SIM2
DDX43
ZNF345
PRDM1
ZNF841
ZBTB46
TAF7
BANP
RB1
DMRT2
RFC3
FOXO1
EXOSC3
KDM7A
LARP4
RIOK2
KDM4C
CREB3L1
LMO2
IKZF5
ZNF611
ZNF236
ZNF627
ZNF721
RAB2A
ZNF727
ZNF23
FEZ1
ZNF117
GRHL1
EN1
RARG
GTF3A
NCALD
BCL3
SREBF1
HOXC10
ZNF319
ZNF583
ID4
ZNF699
PHLDA2
ZNF639
NR4A3
ZFX
ARID5B
PLAG1
RPL6
GMEB2
ZNF138
ZDHHC5
ZNF597
PKM
ZNF226
HMGB1
MYB
TIGD5
ZNF57
ZMAT4
RPS4X
HOXC13
RNASEH2C
DDIT3
ZNF438
ZNF274
ARNT2
ZNF599
RBBP9
JUNB
ZNF248
P4HB
ZNF530
ZNF814
VPS72
ZNF529
SOX15
SOX7
FAAP24
ZNF749
NFYA
CEBPZ
OVOL2
PBX1
ZNF551
E2F8
THAP5
FOXP1
GADD45A
KMT2A
SPR
ZXDC
FOXA1
PRDM5
TRIM21
ZBTB20
LHX2
ZNF133
DMC1
KLF8
ZHX1
HMBOX1
TCF12
SOX2
KLF11
NPDC1
ZNF785
DGCR8
PKNOX2
CYB5R1
IRX4
SCMH1
CPEB1
ZHX3
ABL1
RUFY3
ABCF2
SETBP1
PRNP
ZNF574
UTP18
SOX11
BHLHA15
IRX3
NKX2-8
KDM5A
KLF16
NFAT5
SREBF2
ZNF66
CYCS
BHLHE40
UGP2
HLCS
ZNF286A
APEX2
GPD1
ZNF579
PDS5A
TRIM28
MGA
TBX3
ZNF165
VEZF1
MAFG
KLF5
ZNF335
ANXA1
FOS
SF3B1
ZNF740
FOXJ3
TSN
ZBTB41
ZNF600
ARID3A
ZNF550
TFDP2
REST
RORC
MITF
HOXA9
MYBL2
RAB18
HOXB9
ZNF606
ZSCAN23
RBMS1
ZNF423
THRA
ZNF358
PDLIM5
IRX2
ZNF695
ID2
DEAF1
UQCRB
UBE2V1
EXO5
ZNF33B
EBF4
ZNF581
MAFB
ZNF524
ZFP37
DLX6
VDR
FOXP2
SP110
ZBED1
NFE2L3
RBM42
ZNF827
POLD2
ETV5
ZNF124
PPARG
CREBZF
DAZAP1
ZNF257
NFATC2
ESR2
ZNF516
MAF
ZNF519
ZNF540
AFF4
ZNF664
ZNF623
KLF15
MLX
PRDM11
RAB14
UBB
CCNT2
BNC1
ZBTB2
CLOCK
HOXB13
ZNF334
ZNF32
ZBTB38
HMG20B
KLF3
HOXA3
DAB2
ZNF787
PARP1
ZBTB7B
RPL35
PQBP1
LSM6
HIVEP2
OTUD4
JUND
ZNF718
CEBPG
HES7
NFIB
ZNF823
NR2C2
CELF6
TRIB3
ALX3
MRPL2
HUNK
FANK1
MESP1
RFX2
HDX
PRDM10
NFIA
ARG2
ZNF445
TCFL5
ZNF780B
BCL11A
NR6A1
ZNF331
HOXB2
ZBTB16
ZNF471
ATF3
ZNF768
IRF5
SRP9
ILF2
AEBP2
ZNF20
TAF9
TFAP2A
NR4A2
NFKB1
RBM3
GLI3
ZNF251
ZKSCAN1
ZNF586
ZNF417
ZNF316
E2F3
ZNF800
HNRNPH3
THAP1
ETV7
NCOR2
NR3C2
TCF7L1
TERF1
ADNP2
SMAD7
KLF6
BHLHE41
ZNF69
DLX2
ZNF410
HMGA1
GLI4
TFCP2
NFATC4
STK40
CNOT6
RBFOX2
ZNF182
ZNF324
POLE4
GPANK1
DMAP1
GATA3
ZNF490
TGIF1
FOSB
ZNF224
ZNF622
RUNX2
HSF4
YWHAE
FOXK1
ZNF24
PITX1
ODC1
ZNF763
ZNF676
POU2F2
HOXA6
HNRNPA1
LUZP2
GPAM
GATA4
PTPMT1
GRHPR
MNX1
BARX2
MLXIPL
GTPBP6
ZNF154
ZNF598
E2F7
MYLK
FOXQ1
TP63
TOB2
DUS3L
BAX
PSMD12
MAZ
NONO
ETS2
RBM17
ZNF700
TPPP
ZNF281
PPP1R10
SP5
ZNF430
KLF12
EEF1D
FOXO6
ZNF254
SSRP1
ZNF484
TRMT1
NR2F2
TBX2
SIX1
ELK3
PSMC2
HMG20A
NCBP2
THAP12
ZNF681
ZNF169
ZHX2
ZNF81
ZNF329
MNT
TBX18
ZNF337
FOSL1
YBX1
FOXD1
VPS4B
TCEAL2
EHF
NR1D2
AHR
GTF2A2
ZNF300
SOX10
HSPA5
ZBTB43
SND1
MEF2D
ZNF616
MEF2A
HBP1
ZNF585B
ZNF559
ZNF189
ZNF782
CELF4
CUX1
TPI1
ZNF532
HMGB3
NF1
EGR3
ZBTB11
NFIX
ZNF853
MYCN
YOD1
ZNF880
HIVEP1
DNMT3A
ACAA1
SPAG7
SOX13
ZNF320
AHCTF1
KDM4B
CSNK2B
SCAND1
OSR1
RPS6KA5
XBP1
ZNF440
ZNF625
CREB3
ZNF467
ERG
HES2
TAF1A
ZNF354C
HOXA10
MEIS1
SOX8
HOXC11
CCDC25
MED30
ZNF500
CHD2
ESRRA
CENPB
SRRM3
ZNF75A
NFE2L1
HTATIP2
MSRB3
ZNF780A
ZNF480
ZBTB18
FHL2
IL24
ZNF701
RUVBL1
DNTTIP1
GTF2IRD1
NR2F6
SRF
SOX4
HNRNPA0
HIC2
ECSIT
KDM2A
ZNF483
ZBTB4
USF2
ZNF121
MELK
RUNX1
CD59
ZNF503
RORA
IRF6
ETFB
GATA2
ZNF267
ZSCAN16
ZNF398
BCL6
SMARCC1
SUCLG1
ETV1
PCK2
GLIS2
ZNF460
REL
FOXI1
PLAGL2
PRRX2
SOD1
ZNF730
TCF4
CIC
SEMA4A
SATB1
KIF22
ZBTB26
MAGEF1
ETS1
BACH2
NR4A1
MXD3
RNF114
HDAC8
ZNF44
ZNF98
TEAD1
RFC2
HSPA1L
ZKSCAN5
TEAD4
IKZF2
MBTPS2
TIGD2
CEBPA
PLAGL1
HOMEZ
RBM7
PROX1
TFCP2L1
RFX3
PRKAA2
ELF1
ZNF431
HCFC2
CHURC1
BACH1
MEIS2
ETV4
ZNF442
LEF1
BDP1
PIR
TFAM
ZNF180
ZNF844
ZNF441
TFF3
SIN3A
ZNF791
ZNF250
NELFB
SMAD9
JUN
POLE3
HOXA4
TP73
KLF4
CEBPB
ZNF678
HLF
GAR1
FOXO4
FOXC2
ZNF565
CDK2AP1
ZKSCAN8
DLX5
ZNF564
SETDB1
DLX3
NPAS2
TRPS1
STAT1
HMGA2
ANXA11
ZNF784
CDC5L
SOX5
SSBP3
MAGOH
ZNF367
SMUG1
EDN1
ZNF672
TFAP2B
GCM1
ZBTB7C
ADARB1
GLIS3
ZFP57
BAD
PPARD
CERS3
TGIF2
KLF13
TRMO
ZNF141
DR1
E2F2
POU2F1
ZNF507
ZNF432
PURA
AGMAT
ZNF708
AHRR
RHOXF1
ZBTB6
RLF
POU3F1
RORB
RAN
ATOH8
ZNF675
EPAS1
MTF1
HES6
GTPBP1
ZFHX2
CERS2
ZNF580
ELF4
THRB
MXD4
ZNF830
ZNF542P
TSNAX
PAX2
U2AF1
NFIC
LCORL

## Sheet: S3 - top50 targets regulons (ZN
REGULON	TARGET		REGULON	TARGET		REGULON	TARGET		REGULON	TARGET
ZNF32	TRIM63		MTHFD1	ZFP2		SOX2	FGFBP1		POU4F3	ZNF414
ZNF32	SNAPC5		MTHFD1	ZSCAN26		SOX2	MUCL1		POU4F3	ZNF880
ZNF32	CCDC25		MTHFD1	C7		SOX2	GLYATL2		POU4F3	BTN3A3
ZNF32	TSNAX		MTHFD1	ZNF559		SOX2	IFI27		POU4F3	ZNF513
ZNF32	ICA1-AS1		MTHFD1	ASH2L		SOX2	SCGB2A2		POU4F3	ST8SIA1
ZNF32	NKX1-2		MTHFD1	ETV7		SOX2	DUSP6		POU4F3	CLPSL2
ZNF32	ING4		MTHFD1	CTBP1		SOX2	HES6		POU4F3	SLCO2B1
ZNF32	FABP7		MTHFD1	CEACAM21		SOX2	IGHG1		POU4F3	ARHGEF6
ZNF32	CKMT1B		MTHFD1	TESPA1		SOX2	CALML5		POU4F3	ZNF714
ZNF32	NMRAL1		MTHFD1	LINC02195		SOX2	SPDEF		POU4F3	ZNF777
ZNF32	GTF3A		MTHFD1	RUVBL1		SOX2	CXCL17		POU4F3	SNCG
ZNF32	KANSL1-AS1		MTHFD1	ENTPD1		SOX2	S100A8		POU4F3	FABP7
ZNF32	GRHPR		MTHFD1	ZNF714		SOX2	SCGB1D2		POU4F3	RPP25
ZNF32	ZNF415		MTHFD1	GFI1B		SOX2	AHRR		POU4F3	ZFP1
ZNF32	DNAAF1		MTHFD1	UNC13D		SOX2	IGHM		POU4F3	TIGD6
ZNF32	MRPS25		MTHFD1	BNC1		SOX2	PLAAT4		POU4F3	TCFL5
ZNF32	RFXANK		MTHFD1	ATP2A3		SOX2	TFAP2B		POU4F3	ZNF549
ZNF32	ZNF676		MTHFD1	MYB		SOX2	CTHRC1		POU4F3	USF1
ZNF32	VAMP3		MTHFD1	ZNF532		SOX2	IRF7		POU4F3	PADI2
ZNF32	APEX2		MTHFD1	CRTC2		SOX2	ZNF222		POU4F3	CCL19
ZNF32	MAGEF1		MTHFD1	nan-6798		SOX2	S100A9		POU4F3	ZNF205
ZNF32	DMRT3		MTHFD1	HLTF		SOX2	AGR2		POU4F3	VNN1
ZNF32	PDX1		MTHFD1	SIM1		SOX2	PAX7		POU4F3	ZNF333
ZNF32	ZNF239		MTHFD1	ATP6V0E2		SOX2	HOXB2		POU4F3	NR0B1
ZNF32	GLI4		MTHFD1	GPC3		SOX2	IGHG3		POU4F3	TFF3
ZNF32	COX4I2		MTHFD1	AKAP5		SOX2	IFI6		POU4F3	ZNF93
ZNF32	GLI2		MTHFD1	AIP		SOX2	CRIP1		POU4F3	DUS3L
ZNF32	ZNF805		MTHFD1	SOCAR		SOX2	SMIM27		POU4F3	MITF
ZNF32	HOXA10		MTHFD1	TNFAIP8L2		SOX2	ETV1		POU4F3	MEIS3
ZNF32	ZNF672		MTHFD1	IGLC3		SOX2	HUNK		POU4F3	ZNF20
ZNF32	MRPL2		MTHFD1	ZNF529		SOX2	MZB1		POU4F3	ZNF461
ZNF32	PHKG1		MTHFD1	RAB39B		SOX2	IGLC3		POU4F3	ZNF672
ZNF32	ECSIT		MTHFD1	MEX3C		SOX2	ZNF662		POU4F3	FOXA1
ZNF32	UBP1		MTHFD1	TP73		SOX2	IGKC		POU4F3	ZNF846
ZNF32	HAS2		MTHFD1	TNFSF14		SOX2	PPP1R1A		POU4F3	ETV4
ZNF32	OCIAD2		MTHFD1	PLEKHB1		SOX2	CP		POU4F3	PEG3
ZNF32	TACC3		MTHFD1	NR2F6		SOX2	KMO		POU4F3	ZNF169
ZNF32	A2M-AS1		MTHFD1	MGA		SOX2	CXCL1		POU4F3	ZNF658
ZNF32	ZBP1		MTHFD1	IL1R2		SOX2	ZDHHC24		POU4F3	CCL22
ZNF32	ATP6V0E2		MTHFD1	UTP18		SOX2	ANXA2R		POU4F3	ZSCAN25
ZNF32	GSTA1		MTHFD1	NFE2L1		SOX2	IGLC2		POU4F3	ZNF566
ZNF32	ZNF74		MTHFD1	SAA2		SOX2	TRIB3		POU4F3	MYEF2
ZNF32	STUB1		MTHFD1	CCND2		SOX2	TNFSF10		POU4F3	CHSY3
ZNF32	POLE4		MTHFD1	ZSCAN9		SOX2	DHCR7-DT		POU4F3	ALDOC
ZNF32	DHCR7-DT		MTHFD1	DTL		SOX2	ZNF536		POU4F3	ZNF624
ZNF32	TBX1		MTHFD1	ZDHHC15		SOX2	BST2		POU4F3	HMG20B
ZNF32	CD8B		MTHFD1	ZNF134		SOX2	BEX5		POU4F3	PRKACB
ZNF32	LINC01727		MTHFD1	IFI44		SOX2	PAX9		POU4F3	FAAP24
ZNF32	ZNF23		MTHFD1	GPD1		SOX2	ASCL2		POU4F3	CAVIN2-AS1
ZNF32	SKAP1		MTHFD1	CCDC88A		SOX2	HSPA6		POU4F3	PCDH11X

## Sheet: S4 - herpes simpex virus 1 path
REGULON	genes
MTHFD1	TNFSF14;ZNF529;ZNF714;ZNF559
SOX2	BST2;IRF7;ZNF222;ZNF662
POU4F3	ZNF461;ZFP1;ZNF20;ZNF93;ZNF714;ZNF549;ZNF846;ZNF658;ZNF624;ZNF777;ZNF205;ZNF566;ZNF169;ZNF333
ZNF32	ZNF805;ZNF74;ZNF415;ZNF23;ZNF676

## Sheet: S5 - common markers aneu MLLs &
names	scores	logfoldchanges_lactocytes	pvals	adj	scores	logfoldchanges_tnbc	pvals	adj	average_score
GAPDH	69.5527	0.867749	0	0	69.1649	0.789794	0	0	69.3588
RPS2	77.6185	0.80598	0	0	55.2206	0.52578	0	0	66.4195
CSTB	43.5332	0.856127	0	0	89.2094	1.44969	0	0	66.3713
RPL7	67.3551	0.804228	0	0	65.2621	0.70482	0	0	66.3086
YBX1	68.9498	0.856318	0	0	62.9762	0.731047	0	0	65.963
RPL8	81.7051	0.782888	0	0	50.0824	0.436128	0	0	65.8937
RPS15A	74.6645	0.804254	0	0	55.8109	0.54809	0	0	65.2377
RPLP1	69.5938	0.721434	0	0	59.8907	0.56622	0	0	64.7423
RPL4	66.3006	0.879457	0	0	62.61	0.754615	0	0	64.4553
RPL39	54.0311	0.713593	0	0	74.5901	0.817191	0	0	64.3106
RPS20	53.1788	0.83121	0	0	74.911	1.00923	0	0	64.0449
RPS27A	73.9244	0.717049	0	0	54.1371	0.490652	0	0	64.0308
RPS6	72.0297	0.792927	0	0	56.0159	0.568936	0	0	64.0228
RPS4X	86.0975	0.860356	0	0	41.7737	0.340426	0	0	63.9356
UBA52	71.7989	0.818112	0	0	56.055	0.592843	0	0	63.927
RPL18A	85.9725	0.872907	0	0	41.2884	0.369538	0	0	63.6305
EEF1A1	90.2807	0.8679	0	0	36.9466	0.228323	8.26042e-299	3.5362e-297	63.6137
RPS3	72.1597	0.748271	0	0	54.9159	0.52923	0	0	63.5378
RPL13	85.7131	0.830368	0	0	41.2203	0.314938	0	0	63.4667
RPL10	79.698	0.755867	0	0	47.223	0.404034	0	0	63.4605
RPL37	75.6775	0.838112	0	0	51.0871	0.516342	0	0	63.3823
RPLP2	68.1916	0.766179	0	0	58.1287	0.601364	0	0	63.1601
RPL3	86.9484	0.861688	0	0	39.1616	0.334896	0	0	63.055
RPS29	63.279	0.717719	0	0	62.7107	0.621318	0	0	62.9949
RPS18	79.3739	0.75412	0	0	45.8235	0.396454	0	0	62.5987
RPS8	77.3012	0.75633	0	0	47.8896	0.431073	0	0	62.5954
TMSB10	85.0977	0.939226	0	0	39.8328	0.387602	0	0	62.4653
SERF2	75.1483	0.870543	0	0	49.5075	0.549214	0	0	62.3279
RPL11	85.2062	0.826609	0	0	39.4412	0.338615	0	0	62.3237
RPL5	83.7547	0.870045	0	0	40.6027	0.361781	0	0	62.1787
RPS7	77.636	0.78701	0	0	46.617	0.453838	0	0	62.1265
RPS28	81.7369	0.817917	0	0	42.4445	0.379684	0	0	62.0907
RPL10A	82.9769	0.868471	0	0	40.9447	0.368535	0	0	61.9608
RPL35A	75.6446	0.771163	0	0	47.922	0.471054	0	0	61.7833
RPL13A	82.0783	0.920045	0	0	40.9939	0.407479	0	0	61.5361
TMSB4X	64.8292	0.820692	0	0	57.4729	0.662976	0	0	61.151
RPL37A	80.9539	0.832147	0	0	40.7112	0.369773	0	0	60.8325
SLC25A6	58.3699	0.952684	0	0	63.0481	0.926679	0	0	60.709
RPL30	82.6866	0.822525	0	0	37.6253	0.337323	8.2904135320851e-310	3.77377e-308	60.156
RPS27	55.8457	0.62278	0	0	64.2919	0.617023	0	0	60.0688
RPL27A	68.4347	0.791501	0	0	50.9901	0.542497	0	0	59.7124
RPS21	58.0246	0.679962	0	0	61.2776	0.643574	0	0	59.6511
COX4I1	52.9085	0.735532	0	0	66.3523	0.833124	0	0	59.6304
RPL35	80.7068	0.864606	0	0	38.1316	0.407846	0	0	59.4192
RPS16	82.2792	0.867301	0	0	36.0471	0.329399	1.52864e-284	6.08583e-283	59.1632
PPIA	48.7653	0.567128	0	0	69.4201	0.702368	0	0	59.0927
RPL38	59.1244	0.74447	0	0	58.2474	0.658008	0	0	58.6859
B2M	53.3463	0.532967	0	0	63.6249	0.56442	0	0	58.4856
SLC25A5	43.4388	0.721475	0	0	73.11	1.06328	0	0	58.2744
RPL27	78.7211	0.901617	0	0	37.8092	0.426308	0	0	58.2651
RPLP0	83.1795	0.89425	0	0	33.1114	0.337778	2.03516e-240	6.39765e-239	58.1454
RPL12	89.1293	0.917477	0	0	27.0307	0.221066	6.44127e-161	1.27223e-159	58.08
RPL32	88.2856	0.887106	0	0	27.1892	0.239527	8.71725e-163	1.74345e-161	57.7374
RPL34	83.4506	0.896319	0	0	31.5795	0.298919	7.05461e-219	1.98949e-217	57.5151
RPS14	89.1965	0.858678	0	0	25.7595	0.187703	2.52404e-146	4.55548e-145	57.478
RPL21	85.3595	0.897431	0	0	29.4119	0.266323	3.871e-190	9.14919e-189	57.3857
RPS23	89.9825	0.935843	0	0	24.661	0.196764	2.80214e-134	4.67228e-133	57.3218
ATP5F1E	65.5349	0.897971	0	0	48.6909	0.642107	0	0	57.1129
ATP5MG	69.0816	0.982968	0	0	45.1038	0.569882	0	0	57.0927
ATP5MC3	45.3612	0.743791	0	0	68.6409	1.0058	0	0	57.001
RPSA	76.3321	0.912976	0	0	37.6618	0.397599	2.09753057538053e-310	9.58224399544345e-309	56.9969
RPS13	86.6741	0.903604	0	0	26.4627	0.247669	2.60506e-154	4.92081e-153	56.5684
RPS19	59.3444	0.656369	0	0	53.7552	0.552633	0	0	56.5498
RPS5	80.5672	0.845112	0	0	32.5163	0.324195	6.26412e-232	1.88369e-230	56.5418
RPS3A	90.503	0.952268	0	0	21.2647	0.171343	2.40886e-100	3.11005e-99	55.8839
RPL31	51.1742	0.765701	0	0	60.5432	0.804062	0	0	55.8587
UQCRH	23.3162	0.413393	3.03602e-120	4.89514e-119	88.2993	1.31137	0	0	55.8078
RPS12	89.0997	0.888892	0	0	22.2892	0.194707	4.7053e-110	6.57155e-109	55.6944
RPL23A	87.3027	0.961734	0	0	24.0328	0.196714	1.26416e-127	1.99853e-126	55.6677
ELOB	65.071	0.98601	0	0	45.965	0.66362	0	0	55.518
NDUFA4	72.8637	0.982154	0	0	36.9733	0.470772	3.0771e-299	1.32024e-297	54.9185
RPL22	85.0799	0.988067	0	0	24.1983	0.229566	2.32031e-129	3.7254e-128	54.6391
EEF1D	75.9167	0.910592	0	0	33.2781	0.305399	8.00456e-243	2.54782e-241	54.5974
RPS15	84.686	0.838025	0	0	24.342	0.22251	7.04583e-131	1.14427e-129	54.514
RPS24	90.9237	0.921763	0	0	17.8633	0.131922	2.27595e-71	2.30805e-70	54.3935
RPS25	85.9036	0.923071	0	0	22.7267	0.185145	2.43853e-114	3.51392e-113	54.3152
RPL41	87.9312	0.78827	0	0	20.5874	0.15963	3.56327e-94	4.39924e-93	54.2593
TOMM7	62.0993	0.98313	0	0	45.8486	0.624149	0	0	53.9739
TPI1	27.6965	0.456756	7.69239e-169	1.76554e-167	80.2429	1.11546	0	0	53.9697
CHCHD2	62.8899	0.711869	0	0	44.9284	0.503333	0	0	53.9091
RPL15	90.9108	0.877251	0	0	16.5029	0.120439	3.49818e-61	3.17864e-60	53.7068
RPL36A	72.3924	1.18001	0	0	34.308	0.508321	5.96849e-258	2.08815e-256	53.3502
RPS17	56.6153	0.950517	0	0	49.7381	0.76542	0	0	53.1767
RPL18	84.5916	0.788888	0	0	20.4309	0.194861	8.88558e-93	1.08507e-91	52.5112
NACA	88.3323	0.893106	0	0	15.7191	0.141734	1.11984e-55	9.56849e-55	52.0257
CLTA	63.735	0.920449	0	0	40.1407	0.488833	0	0	51.9378
COX6B1	30.6154	0.542038	7.62544e-206	2.24347e-204	71.9881	1.08941	0	0	51.3018
S100A9	60.1526	1.95729	0	0	42.0602	1.10188	0	0	51.1064
RPL24	82.2039	0.786697	0	0	19.8651	0.203332	8.15228e-88	9.5717e-87	51.0345
RPL29	90.002	0.943023	0	0	12.0535	0.114467	1.85946e-33	1.22868e-32	51.0278
RPL36	85.3134	0.882538	0	0	16.1493	0.155308	1.14772e-58	1.01552e-57	50.7314
PABPC1	76.5635	0.895826	0	0	24.7374	0.171138	4.23976e-135	7.10355e-134	50.6504
COX7C	69.4154	0.955459	0	0	31.5818	0.360303	6.56207e-219	1.85196e-217	50.4986
ATP5MK	44.6902	0.706465	0	0	55.7378	0.797911	0	0	50.214
COX7A2	30.551	0.494472	5.48624e-205	1.60542e-203	69.5888	0.960917	0	0	50.0699
UQCRQ	34.4364	0.715915	7.19799e-260	2.94253e-258	65.6648	1.14782	0	0	50.0506
RPL28	88.4912	0.901507	0	0	11.2439	0.110891	2.48294e-29	1.54223e-28	49.8675
UQCR10	67.7036	1.12045	0	0	31.4544	0.425947	3.65732e-217	1.02158e-215	49.579
RACK1	88.3382	0.980942	0	0	10.6937	0.0781829	1.08919e-26	6.47295e-26	49.516
RPS11	79.7208	0.898659	0	0	18.967	0.156193	3.19651e-80	3.52495e-79	49.3439
UQCRB	64.4934	1.01477	0	0	34.1021	0.419939	6.85732e-255	2.34949e-253	49.2978
COX5B	47.5578	0.756904	0	0	50.847	0.722724	0	0	49.2024
EIF3K	35.772	0.588974	3.01498e-280	1.38398e-278	62.2059	0.908017	0	0	48.9889
RPL26	90.9601	1.05272	0	0	6.8288	0.0275353	8.56279e-12	3.78999e-11	48.8945
PTMA	16.6524	0.233754	2.90722e-62	2.70027e-61	81.0588	0.716977	0	0	48.8556
RPL9	86.5548	0.863602	0	0	10.854	0.107596	1.9091e-27	1.14926e-26	48.7044
SUMO2	37.9907	0.465489	0	0	59.0302	0.648172	0	0	48.5105
ATP5PF	39.5942	0.681408	0	0	57.3572	0.866381	0	0	48.4757
HLA-B	11.7111	0.143203	1.11856e-31	6.90378e-31	84.8082	1.14167	0	0	48.2596
ENO1	76.0744	1.01201	0	0	20.2396	0.219093	4.38404e-91	5.28582e-90	48.157
RPS27L	37.9002	0.660395	0	0	58.3557	0.905354	0	0	48.128
TSPO	19.7095	0.389814	1.78558e-86	2.12e-85	76.483	1.26544	0	0	48.0962
RPL6	90.3027	1.03392	0	0	5.78942	0.0534168	7.06293e-09	2.87467e-08	48.046
H3-3A	28.8939	0.342636	1.42297e-183	3.624e-182	67.1803	0.685379	0	0	48.0371
TMEM258	39.9595	0.727306	0	0	55.1094	0.869786	0	0	47.5344
LDHB	65.9259	1.50795	0	0	29.139	0.574796	1.15028e-186	2.65931e-185	47.5325
PRDX2	46.8636	0.892142	0	0	48.0905	0.796217	0	0	47.477
DBI	67.3957	1.17907	0	0	27.1959	0.398278	7.25424e-163	1.45314e-161	47.2958
COMMD6	19.7781	0.402586	4.59423e-87	5.50613e-86	74.7525	1.28107	0	0	47.2653
ATP5IF1	35.8524	0.739807	1.68566e-281	7.78467e-280	58.0126	1.01213	0	0	46.9325
ATP5MF	52.7545	1.04901	0	0	40.2731	0.666111	0	0	46.5138
ATP5ME	56.9052	1.01774	0	0	35.3588	0.521991	7.35545e-274	2.78848e-272	46.132
SEC61B	60.9391	0.87659	0	0	31.1276	0.407227	1.01862e-212	2.74658e-211	46.0334
GUK1	73.527	1.15085	0	0	18.0829	0.233785	4.34694e-73	4.4798e-72	45.8049
MIF	77.7299	1.20964	0	0	13.7696	0.0914604	3.88323e-43	2.89929e-42	45.7498
IDH2	27.2997	0.76399	4.2781e-164	9.4545e-163	63.9652	1.39903	0	0	45.6325
RPS9	87.2789	0.904478	0	0	3.67335	0.0263769	0.000239394	0.000807662	45.4761
NDUFA1	25.6368	0.540721	5.92934e-145	1.15259e-143	65.2323	1.15106	0	0	45.4346
SKP1	63.2433	0.676627	0	0	27.5307	0.24946	7.53494e-167	1.55011e-165	45.387
TMA7	47.8788	0.73144	0	0	41.9646	0.575033	0	0	44.9217
HMGN1	41.4059	0.598622	0	0	47.8636	0.61071	0	0	44.6348
PSMA7	36.3537	0.500659	2.2934e-289	1.10886e-287	52.8406	0.697263	0	0	44.5972
SUB1	10.5321	0.0816355	6.14724e-26	3.4626e-25	78.5553	0.969071	0	0	44.5437
SEC61G	19.8614	0.3684	8.78259e-88	1.06093e-86	68.9501	1.06957	0	0	44.4057
PPDPF	77.3606	1.2409	0	0	11.0569	0.0539922	2.03068e-28	1.24287e-27	44.2087
NDUFB4	50.4543	0.863497	0	0	37.9128	0.559873	0	0	44.1835
NDUFB7	36.2079	0.799691	4.56876e-287	2.18132e-285	52.1565	0.965719	0	0	44.1822
UBB	45.5049	0.571075	0	0	42.2063	0.478878	0	0	43.8556
FAU	69.473	0.685532	0	0	18.1342	0.22366	1.71224e-73	1.77177e-72	43.8036
ACTB	48.594	0.436463	0	0	38.4745	0.330878	0	0	43.5342
HLA-A	6.64843	0.0195107	2.96228e-11	1.23199e-10	80.3447	1.07316	0	0	43.4966
HMGN2	25.5558	0.462741	4.73024e-144	9.13443e-143	60.7616	0.958997	0	0	43.1587
VDAC1	40.5211	0.743634	0	0	45.6522	0.710029	0	0	43.0866
NDUFS6	31.0219	0.663383	2.7314e-211	8.34533e-210	54.8455	0.975023	0	0	42.9337
MDH2	33.3103	0.78498	2.73914e-243	1.01915e-241	51.9176	1.00498	0	0	42.6139
ATP5PO	39.7586	0.874828	0	0	45.4034	0.80783	0	0	42.581
PRDX1	36.4993	0.584922	1.13964e-291	5.60984e-290	48.58	0.725123	0	0	42.5397
TSTD1	31.288	0.669595	6.80475e-215	2.12683e-213	53.5478	0.951007	0	0	42.4179
PPIB	19.6308	0.268505	8.43421e-86	9.96104e-85	65.0104	0.913158	0	0	42.3206
EIF3E	54.4798	0.948326	0	0	29.8666	0.402225	5.33839e-196	1.30799e-194	42.1732
RAC1	13.0349	0.0901425	7.75115e-39	5.31723e-38	70.8011	0.819371	0	0	41.918
C19orf53	20.315	0.402103	9.47354e-92	1.18342e-90	63.1444	1.04595	0	0	41.7297
CALM2	11.6781	0.0639555	1.64865e-31	1.01509e-30	71.6638	0.670396	0	0	41.671
S100A11	30.255	0.329127	4.47761e-201	1.27121e-199	53.044	0.524899	0	0	41.6495
AP2S1	47.8153	1.07555	0	0	35.3353	0.645709	1.68577e-273	6.38449e-272	41.5753
HINT1	42.5217	0.55329	0	0	40.5236	0.524286	0	0	41.5227
EIF3H	42.2213	0.69405	0	0	40.4822	0.559527	0	0	41.3517
CFL1	24.2775	0.343501	3.39168e-130	5.93855e-129	58.2382	0.716313	0	0	41.2579
ANAPC16	23.3895	0.482156	5.46145e-121	8.86584e-120	59.0291	1.00815	0	0	41.2093
RBX1	7.44866	0.117314	9.42911e-14	4.18461e-13	74.9501	1.20425	0	0	41.1994
COX5A	33.2551	0.62505	1.72407e-242	6.34657e-241	49.1401	0.78841	0	0	41.1976
FXYD3	7.23359	0.107793	4.704e-13	2.05295e-12	74.8657	1.24549	0	0	41.0497
BTF3	73.992	0.796659	0	0	7.76115	0.075252	8.41633e-15	4.01179e-14	40.8766
COX7B	24.0333	0.432766	1.24704e-127	2.1373e-126	57.3512	0.899399	0	0	40.6923
MTCH1	32.5653	0.847865	1.27363e-232	4.47236e-231	48.5749	0.956253	0	0	40.5701
PPA1	63.0942	0.859381	0	0	17.9826	0.205417	2.66519e-72	2.72528e-71	40.5384
SSR4	41.041	0.627149	0	0	39.5637	0.577631	0	0	40.3023
FTL	72.1122	0.885459	0	0	8.06718	0.127215	7.19376e-16	3.50668e-15	40.0897
HSBP1	33.2814	0.703935	7.17894e-243	2.66327e-241	46.8431	0.801523	0	0	40.0622
NDUFS5	51.3949	0.819798	0	0	28.5258	0.388142	5.60292e-179	1.2513e-177	39.9604
MICOS10	42.7411	0.898639	0	0	37.1018	0.626495	2.62577e-301	1.13943e-299	39.9215
P4HB	40.4323	0.669228	0	0	39.0646	0.566557	0	0	39.7485
EIF1	76.2692	0.587454	0	0	2.88885	0.0350761	0.00386657	0.0120415	39.579
DDT	42.9129	0.910363	0	0	36.0417	0.611503	1.86336e-284	7.39523e-283	39.4773
CD74	30.1879	1.13176	3.41792e-200	9.65329e-199	48.3123	1.35986	0	0	39.2501
RPL23	72.0609	0.873608	0	0	6.16536	0.0231554	7.03241e-10	2.94985e-09	39.1131
YBX3	57.2128	0.764871	0	0	20.6198	0.196518	1.82456e-94	2.25774e-93	38.9163
MGST3	36.4717	0.596277	3.11633e-291	1.52612e-289	40.9065	0.623452	0	0	38.6891
SEM1	5.57288	0.0736628	2.50556e-08	9.58164e-08	71.8029	1.15772	0	0	38.6879
HLA-DRA	52.3576	2.01567	0	0	24.5615	0.795668	3.25565e-133	5.38369e-132	38.4596
UQCR11	51.3784	1.07115	0	0	25.4151	0.443768	1.71877e-142	3.01497e-141	38.3967
DYNLL1	37.9171	0.463272	0	0	38.1373	0.449255	0	0	38.0272
RTRAF	31.9735	0.659189	2.54753e-224	8.44744e-223	44.0588	0.744195	0	0	38.0161
ENY2	4.66424	0.0621947	3.09765e-06	1.10248e-05	70.7059	1.14557	0	0	37.6851
TMEM59	11.943	0.0921896	7.06125e-33	4.4417e-32	63.3644	0.877052	0	0	37.6537
PRDX6	35.196	0.715792	2.3009e-271	9.95053e-270	39.2349	0.649381	0	0	37.2155
WDR83OS	29.9602	0.503523	3.24006e-197	8.96488e-196	44.3534	0.64292	0	0	37.1568
COX6C	23.8049	0.445717	2.97426e-125	4.98545e-124	50.4891	0.785151	0	0	37.147
EIF2S2	22.3979	0.360217	4.12711e-111	6.15432e-110	51.6772	0.760979	0	0	37.0376
HLA-C	21.2734	0.259583	2.0028e-100	2.72329e-99	52.8014	0.691869	0	0	37.0374
CD24	81.3357	1.11497	0	0	-7.34047	0.0781587	2.12843e-13	9.82116e-13	36.9976
ANAPC11	29.1475	0.672666	8.98849e-187	2.33126e-185	44.3068	0.812293	0	0	36.7271
MFGE8	48.9673	1.22764	0	0	24.1196	0.549458	1.55688e-128	2.47981e-127	36.5435
APRT	64.03	1.49374	0	0	8.89266	0.100159	5.96651e-19	3.09748e-18	36.4613
BRI3	46.9353	0.930837	0	0	25.794	0.391658	1.03578e-146	1.87385e-145	36.3646
OST4	66.4652	1.23326	0	0	6.08962	0.00864841	1.13177e-09	4.72243e-09	36.2774
AP2M1	40.2141	0.87187	0	0	32.044	0.542939	2.65765e-225	7.73539e-224	36.1291
PDZK1IP1	21.0206	0.630258	4.251e-98	5.66503e-97	51.1797	1.187	0	0	36.1001
NPM1	54.669	0.641307	0	0	17.4094	0.210825	7.00115e-68	6.79429e-67	36.0392
ATP5F1A	35.8243	0.889265	4.62461e-281	2.13314e-279	36.0685	0.710956	7.0675e-285	2.81665e-283	35.9464
NDUFB2	52.7601	1.0717	0	0	18.7133	0.282123	3.85931e-78	4.16661e-77	35.7367
PGK1	2.59498	0.0808567	0.00945954	0.0280911	68.6961	1.33173	0	0	35.6456
DUT	3.47436	0.250735	0.000512073	0.00164933	67.6543	1.7312	0	0	35.5643
BRK1	37.4727	0.77354	2.56377e-307	1.36998e-305	33.3541	0.571195	6.35647e-244	2.04545e-242	35.4134
CUTA	29.5303	0.618953	1.17572e-191	3.13691e-190	41.1644	0.708894	0	0	35.3474
JTB	48.1274	0.953288	0	0	22.4122	0.378519	2.99068e-111	4.21238e-110	35.2698
ATP5PD	40.041	0.929611	0	0	30.4504	0.558418	1.18176e-203	3.04428e-202	35.2457
ATP5PB	21.335	0.624795	5.37585e-101	7.33595e-100	49.0253	1.03029	0	0	35.1802
NDUFC2	53.0225	0.954726	0	0	17.272	0.203138	7.6505e-67	7.34957e-66	35.1472
DSTN	57.0782	0.613498	0	0	13.0556	0.188811	5.90053e-39	4.18641e-38	35.0669
CALML5	6.5268	0.404292	6.71898e-11	2.76779e-10	63.4883	2.04851	0	0	35.0075
PSMA2	27.7894	0.716754	5.83216e-170	1.34425e-168	41.9318	0.81702	0	0	34.8606
MRPL51	29.8514	0.624556	8.41128e-196	2.31219e-194	39.8391	0.683983	0	0	34.8453
CRABP2	25.9042	0.580959	5.96517e-148	1.18064e-146	42.8208	0.796527	0	0	34.3625
MZT2B	44.1224	0.814209	0	0	24.5377	0.363798	5.85059e-133	9.64968e-132	34.3301
PSME2	26.8992	0.682569	2.24181e-159	4.80657e-158	41.3874	0.850163	0	0	34.1433
SERP1	51.3573	0.713914	0	0	16.7044	0.165894	1.2172e-62	1.12398e-61	34.0309
SAP18	29.0734	0.382276	7.78552e-186	2.00832e-184	38.8124	0.490607	0	0	33.9429
NEDD8	23.9995	0.511285	2.81117e-127	4.79864e-126	43.5987	0.745489	0	0	33.7991
SRP14	58.3985	0.678538	0	0	9.16636	0.0724368	4.89281e-20	2.59055e-19	33.7824
MARCKSL1	17.8207	0.365096	4.88252e-71	4.99527e-70	49.4943	0.859067	0	0	33.6575
MDH1	30.4184	0.846159	3.13513e-203	9.06975e-202	36.7439	0.780627	1.4536e-295	6.12635e-294	33.5812
PFN1	9.76505	0.126097	1.59032e-22	8.42951e-22	57.1406	0.801859	0	0	33.4528
TXNL4A	32.2251	0.751746	7.86356e-228	2.649e-226	34.4914	0.646018	1.08075e-260	3.84467e-259	33.3582
LY6E	10.5497	0.401994	5.09804e-26	2.87841e-25	55.9777	1.30022	0	0	33.2637
TUBA1B	17.7187	0.28701	3.00913e-70	3.04509e-69	48.6499	0.734146	0	0	33.1843
EIF3G	48.6594	0.957699	0	0	17.7035	0.237912	3.94401e-70	3.94297e-69	33.1814
DUSP23	32.3567	0.970057	1.1149e-229	3.80966e-228	33.8137	0.696971	1.24103e-250	4.13676e-249	33.0852
MYL12A	14.8148	0.201778	1.17572e-49	9.41667e-49	51.3014	0.685492	0	0	33.0581
ARF1	26.5024	0.357828	9.08794e-155	1.88487e-153	39.5565	0.495467	0	0	33.0295
SNU13	20.0288	0.340515	3.0897e-89	3.77663e-88	45.4981	0.699495	0	0	32.7634
HLA-DRB1	41.008	1.96089	0	0	24.3795	0.960152	2.8184e-131	4.58698e-130	32.6938
DAP	45.374	1.31914	0	0	19.5747	0.431661	2.54234e-85	2.91845e-84	32.4743
SNX3	39.372	0.800825	0	0	25.4698	0.385847	4.2623e-143	7.50086e-142	32.4209
NDUFAB1	26.2821	0.610027	3.06988e-152	6.23799e-151	38.4806	0.709653	0	0	32.3814
HNRNPA1	42.1884	0.568056	0	0	22.5734	0.234444	7.91911e-113	1.13088e-111	32.3809
LAMTOR1	39.6131	1.04168	0	0	25.0847	0.525958	7.29907e-139	1.25211e-137	32.3489
SNRPD2	15.5096	0.367207	2.98581e-54	2.51458e-53	49.1155	0.88927	0	0	32.3126
ST13	20.8011	0.352718	4.22691e-96	5.52661e-95	43.7692	0.640489	0	0	32.2852
PSME1	33.258	0.91745	1.56265e-242	5.75791e-241	31.2154	0.670945	6.58192e-214	1.79122e-212	32.2367
PPP1CA	10.6917	0.355683	1.11354e-26	6.35882e-26	53.4876	1.14896	0	0	32.0896
ROMO1	25.0668	0.701167	1.14662e-138	2.12481e-137	38.7409	0.808954	0	0	31.9038
EIF3L	28.5262	0.774174	5.55235e-179	1.36217e-177	35.142	0.716521	1.54233e-270	5.77805e-269	31.8341
ARPC1A	34.4161	0.938732	1.44985e-259	5.91427e-258	28.9208	0.630064	6.53366e-184	1.49151e-182	31.6684
ATP5MJ	39.4422	0.848095	0	0	23.8023	0.392859	3.16273e-125	4.92238e-124	31.6223
LY6D	23.573	1.3722	7.28988e-123	1.20132e-121	39.2137	2.05055	0	0	31.3933
MYL12B	42.958	0.540987	0	0	19.8248	0.303173	1.81772e-87	2.12765e-86	31.3914
GHITM	27.2536	0.647562	1.50657e-163	3.3141e-162	35.1094	0.662508	4.84477e-270	1.81322e-268	31.1815
PSMB5	22.7915	0.487399	5.56338e-115	8.59897e-114	39.5711	0.700508	0	0	31.1813
PRELID1	51.4381	1.06611	0	0	10.9183	0.174547	9.42869e-28	5.70483e-27	31.1782
RPS19BP1	31.3321	0.701763	1.70465e-215	5.35425e-214	31.0052	0.550697	4.5819e-211	1.22505e-209	31.1687
TRIR	29.5104	0.423774	2.11918e-191	5.63833e-190	32.6517	0.404799	7.56895e-234	2.30517e-232	31.0811
POLR2I	19.6111	0.577437	1.24283e-85	1.46509e-84	42.4096	0.889805	0	0	31.0103
GNG5	32.2038	0.434235	1.56135e-227	5.25044e-226	29.555	0.404177	5.66503e-192	1.36089e-190	30.8794
HMGB1	13.4652	0.0477147	2.50473e-41	1.78008e-40	48.2712	0.478388	0	0	30.8682
SNRPD3	11.1239	0.284513	9.59637e-29	5.67736e-28	50.5737	0.927712	0	0	30.8488
COX8A	47.5806	0.880176	0	0	14.0558	0.185063	7.09392e-45	5.41206e-44	30.8182
HMGN3	49.5312	1.24872	0	0	11.2568	0.218247	2.14432e-29	1.33342e-28	30.394
S100A16	20.8654	0.380138	1.10442e-96	1.45148e-95	39.9208	0.675879	0	0	30.3931
NPC2	5.55094	0.259097	2.84138e-08	1.08474e-07	55.1848	1.24997	0	0	30.3679
NDUFB1	23.9777	0.718133	4.75289e-127	8.09862e-126	36.7105	0.790624	4.96928e-295	2.09204e-293	30.3441
ACTG1	40.8487	0.375747	0	0	19.6495	0.23252	5.84054e-86	6.73908e-85	30.2491
RBP1	27.0827	1.11975	1.57449e-161	3.42398e-160	33.3354	1.03905	1.18518e-243	3.80417e-242	30.2091
GNB2	9.602	0.22222	7.84087e-22	4.09565e-21	50.7287	0.927118	0	0	30.1654
COPE	41.4492	0.815164	0	0	18.8596	0.28102	2.44954e-79	2.67798e-78	30.1544
TALDO1	41.8117	0.902409	0	0	18.4375	0.352862	6.5709e-76	6.92726e-75	30.1246
ARPC5	5.10593	0.104311	3.29176e-07	1.21598e-06	54.9315	0.962211	0	0	30.0187
NDUFB11	37.1102	0.779264	1.92348e-301	9.99788e-300	22.7364	0.366002	1.95449e-114	2.81961e-113	29.9233
ATP5F1B	45.6692	0.911481	0	0	14.13	0.184639	2.48075e-45	1.90366e-44	29.8996
CSNK2B	8.43126	0.255736	3.41977e-17	1.64325e-16	51.2764	0.999693	0	0	29.8538
DNPH1	30.1045	1.27239	4.22744e-199	1.18518e-197	29.5527	0.942518	6.05857e-192	1.45451e-190	29.8286
SDHC	9.14886	0.374278	5.75365e-20	2.91082e-19	50.4515	1.17628	0	0	29.8002
RAB2A	22.0316	0.286914	1.43544e-107	2.06691e-106	37.5543	0.492068	1.201035257998605e-308	5.42173e-307	29.7929
PSMD8	26.3041	0.456364	1.72119e-152	3.51432e-151	33.2168	0.544177	6.16789e-242	1.95505e-240	29.7604
POLR2J	11.4164	0.505421	3.46426e-30	2.09772e-29	47.9949	1.1751	0	0	29.7056
LSM4	24.8878	0.844885	1.00807e-136	1.84297e-135	34.0622	0.844578	2.67981e-254	9.14882e-253	29.475
ARPC2	26.2776	0.377684	3.45843e-152	7.0163e-151	32.6293	0.440963	1.5754e-233	4.78651e-232	29.4535
CARHSP1	17.2464	0.435525	1.19101e-66	1.16144e-65	41.373	0.824106	0	0	29.3097
ATP5F1C	42.1902	0.932391	0	0	16.3251	0.251841	6.54861e-60	5.8817e-59	29.2576
MAP3K13	7.76292	0.162258	8.29981e-15	3.78031e-14	50.5221	0.912251	0	0	29.1425
VDAC2	11.9516	0.199373	6.36652e-33	4.00867e-32	46.274	0.744127	0	0	29.1128
IER3IP1	-3.77424	0.0272696	0.000160496	0.000531823	61.8913	1.51931	0	0	29.0585
NDUFS8	28.9575	0.829855	2.25981e-184	5.8018e-183	29.1483	0.626542	8.77854e-187	2.03197e-185	29.0529
EIF4EBP1	25.2919	0.677497	3.92031e-141	7.42364e-140	32.6834	0.690323	2.69152e-234	8.23009e-233	28.9876
ATP5MC1	27.3477	0.775793	1.1497e-164	2.55714e-163	30.5831	0.674646	2.05095e-205	5.33023e-204	28.9654
LAMTOR4	25.0464	0.738559	1.90962e-138	3.53015e-137	32.6654	0.703281	4.83849e-234	1.47595e-232	28.8559
CMPK1	42.8785	0.955164	0	0	14.4301	0.248391	3.34654e-47	2.6246e-46	28.6543
PDXK	40.7067	1.11446	0	0	16.5344	0.339788	2.07346e-61	1.88948e-60	28.6205
S100A8	2.93678	0.370801	0.00331644	0.0101876	53.9553	2.52393	0	0	28.446
GABARAPL2	28.6091	0.593933	5.17188e-180	1.2837e-178	28.2391	0.450019	1.93728e-175	4.24198e-174	28.4241
GCSH	33.037	1.37056	2.39277e-239	8.68234e-238	23.6067	0.758196	3.28684e-123	5.05158e-122	28.3219
CYC1	5.60614	0.229131	2.06888e-08	7.93319e-08	50.6891	1.09549	0	0	28.1476
COX7A2L	22.3266	0.55537	2.03746e-110	3.01816e-109	33.925	0.621826	2.85407e-252	9.62302e-251	28.1258
UBL5	45.1553	0.809202	0	0	11.0768	0.155558	1.6254e-28	9.96584e-28	28.1161
SERBP1	22.6852	0.231904	6.26864e-114	9.59563e-113	33.5334	0.380087	1.57075e-246	5.10628e-245	28.1093
BBLN	21.0501	0.762854	2.28396e-98	3.05115e-97	34.8768	0.872373	1.67395e-266	6.16207e-265	27.9634
PSMB2	15.4433	0.391115	8.36426e-54	6.99623e-53	40.2134	0.781543	0	0	27.8284
LAPTM4A	24.1696	0.31266	4.64317e-129	8.06679e-128	31.356	0.40289	8.06756e-216	2.23058e-214	27.7628
GADD45GIP1	21.1838	0.518751	1.34675e-99	1.81569e-98	33.9056	0.629201	5.51139e-252	1.85171e-250	27.5447
HSP90AB1	40.8198	0.327088	0	0	14.1856	0.104659	1.12442e-45	8.65991e-45	27.5027
ANXA1	13.1301	0.540587	2.2133e-39	1.53182e-38	41.8498	1.21251	0	0	27.4899
NDUFB10	38.2016	0.903622	0	0	16.2232	0.288543	3.45505e-59	3.07708e-58	27.2124
PDCD6	17.8374	0.444221	3.62484e-71	3.71354e-70	35.8565	0.678993	1.4573e-281	5.68883e-280	26.8469
ATOX1	42.0141	1.15258	0	0	11.657	0.23343	2.11364e-31	1.35755e-30	26.8356
NDUFB8	28.5779	0.757696	1.26306e-179	3.12079e-178	25.0718	0.488131	1.01111e-138	1.73217e-137	26.8249
SOD1	17.5893	0.372809	2.97561e-69	2.97718e-68	36.017	0.638227	4.53277e-284	1.78962e-282	26.8031
LAMTOR5	25.5848	0.479981	2.25032e-144	4.36099e-143	27.7506	0.404733	1.71415e-169	3.58053e-168	26.6677
ACP1	19.1268	0.526496	1.51037e-81	1.70353e-80	34.1369	0.681576	2.08951e-255	7.21761e-254	26.6319
TOMM20	34.8795	0.599767	1.51919e-266	6.43841e-265	17.9957	0.260089	2.10657e-72	2.15695e-71	26.4376
TXN	15.974	0.297663	1.9402e-57	1.70444e-56	36.7635	0.640186	7.08558e-296	2.99956e-294	26.3687
RAN	22.8147	0.358776	3.27873e-115	5.07804e-114	29.5834	0.453917	2.44681e-192	5.88905e-191	26.199
NENF	7.55324	0.267663	4.24549e-14	1.90276e-13	44.7331	0.949124	0	0	26.1432
POMP	32.9963	0.567944	9.1695e-239	3.31145e-237	19.2545	0.302282	1.29295e-82	1.45701e-81	26.1254
CIB1	8.62177	0.236805	6.59278e-18	3.21414e-17	43.1887	0.867794	0	0	25.9052
SSR3	20.4604	0.390396	4.85754e-93	6.14654e-92	31.3178	0.506119	2.67075e-215	7.36825e-214	25.8891
CHCHD10	28.3944	0.933165	2.37173e-177	5.76293e-176	23.3789	0.584085	6.99941e-121	1.05993e-119	25.8867
CCT8	21.3777	0.570115	2.15376e-101	2.95279e-100	30.1301	0.588827	1.95313e-199	4.89891e-198	25.7539
ELOC	5.19945	0.0859078	1.99877e-07	7.43611e-07	46.0782	0.769799	0	0	25.6388
YWHAQ	22.3722	0.351801	7.33597e-111	1.0918e-109	28.8725	0.404595	2.64577e-183	6.02174e-182	25.6224
NAA10	10.7191	0.448191	8.28021e-27	4.74115e-26	40.3429	0.993688	0	0	25.531
ECHS1	27.1511	0.891185	2.45851e-162	5.37402e-161	23.7873	0.566514	4.51563e-125	7.0194e-124	25.4692
MRPS21	6.80624	0.208696	1.00182e-11	4.2251e-11	44.0629	0.874493	0	0	25.4346
MORF4L1	16.3804	0.213893	2.6389e-60	2.39843e-59	34.4881	0.453855	1.20936e-260	4.29419e-259	25.4343
RSL24D1	15.4405	0.375574	8.73658e-54	7.30605e-53	35.4034	0.637878	1.51275e-274	5.75206e-273	25.422
NDUFA11	38.0169	0.961662	0	0	12.7648	0.20991	2.57811e-37	1.79049e-36	25.3908
SELENOM	31.5472	0.588871	1.95937e-218	6.29975e-217	19.1325	0.364304	1.35437e-81	1.51324e-80	25.3398
ARL6IP4	42.7013	1.0311	0	0	7.96138	0.0915537	1.70126e-15	8.2173e-15	25.3313
PHGDH	6.07445	0.436074	1.24412e-09	4.95358e-09	44.5661	1.29702	0	0	25.3203
SNRPA1	4.96713	0.23441	6.79522e-07	2.47963e-06	45.5793	1.02478	0	0	25.2732
PDCD5	13.8889	0.348624	7.39184e-44	5.46005e-43	36.4544	0.713726	5.85034e-291	2.4228e-289	25.1717
UFC1	41.9162	1.00947	0	0	8.36125	0.123741	6.2058e-17	3.09195e-16	25.1387
NDUFA2	40.5296	1.111	0	0	9.70362	0.178145	2.90982e-22	1.60626e-21	25.1166
COX6A1	35.3659	0.52349	5.71673e-274	2.50642e-272	14.624	0.181949	1.97515e-48	1.56452e-47	24.9949
PSMB3	25.1609	0.570993	1.07346e-139	2.00583e-138	24.6082	0.45158	1.03321e-133	1.71378e-132	24.8845
SLIRP	10.1493	0.294821	3.33751e-24	1.82333e-23	39.5718	0.783892	0	0	24.8606
SRP9	34.1185	0.731612	3.91671e-255	1.55283e-253	15.4791	0.230879	4.80311e-54	4.03881e-53	24.7988
HEBP2	36.0201	0.738129	4.05558e-284	1.89825e-282	13.5439	0.187551	8.61243e-42	6.33096e-41	24.782
BOLA3	21.5292	1.09097	8.2933e-103	1.15109e-101	27.8397	0.92549	1.43528e-170	3.03296e-169	24.6845
BANF1	17.0224	0.59046	5.59993e-65	5.38102e-64	32.3269	0.746893	2.93002e-229	8.72139e-228	24.6747
YWHAB	19.7599	0.291246	6.59969e-87	7.89476e-86	29.5849	0.445058	2.33801e-192	5.63072e-191	24.6724
NDUFB5	12.2657	0.52835	1.3836e-34	8.90763e-34	36.879	0.927569	1.00415e-297	4.27943e-296	24.5724
CNBP	20.9234	0.23735	3.27632e-97	4.32379e-96	28.1321	0.324951	3.96669e-174	8.59675e-173	24.5278
ERH	23.317	0.491533	2.97715e-120	4.80227e-119	25.4963	0.425736	2.16578e-143	3.82019e-142	24.4067
TECR	8.17551	0.322343	2.94618e-16	1.38717e-15	40.5722	0.921668	0	0	24.3739
GIPC1	18.5793	0.411381	4.72411e-77	5.11476e-76	30.1592	0.544045	8.11524e-200	2.03817e-198	24.3693
COX17	15.5276	0.480738	2.2573e-54	1.90652e-53	33.1218	0.692607	1.44385e-240	4.54635e-239	24.3247
PCBD1	40.2287	1.25997	0	0	8.32752	0.182695	8.25521e-17	4.10016e-16	24.2781
CENPX	21.0397	0.68608	2.84439e-98	3.79718e-97	27.4619	0.640826	5.01565e-166	1.0285e-164	24.2508
NANS	37.4399	1.17133	8.76066e-307	4.64876e-305	10.7707	0.255133	4.73464e-27	2.83053e-26	24.1053
C1orf122	27.5641	0.912576	3.00223e-167	6.78439e-166	20.5152	0.499822	1.57538e-93	1.93681e-92	24.0396
NHP2	12.8583	0.50568	7.72823e-38	5.2142e-37	35.1666	0.850853	6.49093e-271	2.4389e-269	24.0124
TMEM14C	17.9604	0.524345	3.98254e-72	4.11205e-71	29.8439	0.595584	1.05349e-195	2.5713e-194	23.9021
SDCBP	32.9949	0.722076	9.61784e-239	3.47007e-237	14.7787	0.246811	2.01081e-49	1.61085e-48	23.8868
PSMB1	36.3113	0.627251	1.07209e-288	5.14442e-287	11.1282	0.147417	9.14987e-29	5.63182e-28	23.7197
SSBP1	24.0237	0.529792	1.5727e-127	2.69061e-126	23.351	0.414075	1.34743e-120	2.03881e-119	23.6873
TMEM106C	11.2467	0.657079	2.40358e-29	1.43717e-28	35.924	1.18611	1.28875e-282	5.04639e-281	23.5854
PRDX3	33.4511	1.07788	2.48049e-245	9.31101e-244	13.5637	0.325222	6.57774e-42	4.84461e-41	23.5074
TPM1	23.6335	0.268733	1.74315e-123	2.88506e-122	23.2114	0.301214	3.49603e-119	5.22964e-118	23.4225
LSM3	39.489	1.12652	0	0	7.34996	0.139296	1.9827e-13	9.15647e-13	23.4195
RAD23A	8.97385	0.232614	2.86317e-19	1.4284e-18	37.5493	0.697269	1.4441664587735153e-308	6.51157e-307	23.2616
C4orf3	37.7412	1.0607	0	0	8.77291	0.198881	1.74112e-18	8.95472e-18	23.257
EIF3F	41.3528	1.06932	0	0	5.10154	0.059766	3.36896e-07	1.29379e-06	23.2272
RAB5IF	20.3851	0.549379	2.2697e-92	2.84834e-91	25.3825	0.512734	3.9327e-142	6.87951e-141	22.8838
MRPS15	29.0197	1.05417	3.70997e-185	9.54423e-184	16.7399	0.455465	6.70501e-63	6.20804e-62	22.8798
SMCO4	3.16447	0.426432	0.00155364	0.00487673	42.5634	1.55267	0	0	22.8639
ALDH9A1	41.3668	1.56654	0	0	4.35101	0.179206	1.35514e-05	4.85434e-05	22.8589
PYCR1	26.081	1.1587	5.98826e-150	1.20237e-148	19.5498	0.651298	4.13844e-85	4.7421e-84	22.8154
CRYAB	15.9836	0.58148	1.66196e-57	1.46204e-56	29.5186	0.839513	1.66311e-191	3.97269e-190	22.7511
S100A14	33.8888	0.658422	9.74408e-252	3.79989e-250	11.3164	0.224187	1.08881e-29	6.80956e-29	22.6026
TPD52L1	20.2952	0.752799	1.41766e-91	1.7686e-90	24.6069	0.658129	1.06672e-133	1.76858e-132	22.451
MRPL52	15.728	0.539807	9.72394e-56	8.34983e-55	28.8772	0.658501	2.31015e-183	5.26102e-182	22.3026
MGST1	12.5353	0.228979	4.78772e-36	3.14612e-35	31.998	0.559776	1.16091e-224	3.361e-223	22.2667
HLA-DMA	39.536	2.13311	0	0	4.96204	0.23578	6.97583e-07	2.6451e-06	22.249
DMAC1	3.23169	0.358539	0.0012306	0.00388577	41.0765	1.27058	0	0	22.1541
TUFM	29.7958	0.816822	4.42906e-195	1.20966e-193	14.4185	0.285521	3.95887e-47	3.10356e-46	22.1071
FKBP1A	35.1718	0.912052	5.40665e-271	2.33288e-269	9.00411	0.155697	2.17419e-19	1.13787e-18	22.0879
TMEM256	36.556	1.55374	1.43053e-292	7.07833e-291	7.60902	0.279756	2.76187e-14	1.30328e-13	22.0825
C12orf57	8.76677	0.197038	1.83869e-18	9.04508e-18	35.1761	0.609459	4.64212e-271	1.74595e-269	21.9714
GSTK1	27.5966	1.0684	1.22318e-167	2.77731e-166	16.2806	0.49639	1.35507e-59	1.21278e-58	21.9386
ADI1	23.9826	0.997452	4.22107e-127	7.20209e-126	19.6705	0.577905	3.85906e-86	4.45546e-85	21.8266
CAPZB	7.07408	0.131322	1.50442e-12	6.484e-12	36.4986	0.597492	1.16524e-291	4.83088e-290	21.7864
SRSF9	32.5355	0.654497	3.362e-232	1.17624e-230	11.0017	0.131501	3.74786e-28	2.28287e-27	21.7686
MPST	8.99996	0.452366	2.25804e-19	1.12931e-18	34.4603	0.904705	3.1528e-260	1.11637e-258	21.7301
MRPL20	36.0627	0.825812	8.70814e-285	4.091e-283	7.32111	0.0957717	2.45921e-13	1.13324e-12	21.6919
NDUFB6	6.14517	0.378016	7.98763e-10	3.19572e-09	36.9926	0.988047	1.50735e-299	6.48927e-298	21.5689
SF3B6	9.4032	0.155335	5.29288e-21	2.72918e-20	33.2313	0.526667	3.80636e-242	1.20751e-240	21.3172
DYNLT1	37.746	0.73851	0	0	4.72565	0.0354897	2.29376e-06	8.51528e-06	21.2358
RHOA	32.4079	0.467951	2.12512e-230	7.32733e-229	9.92707	0.13716	3.17442e-23	1.78202e-22	21.1675
HLA-DPA1	32.8266	2.35397	2.46059e-236	8.82756e-235	9.14317	0.528425	6.06498e-20	3.20671e-19	20.9849
TMEM14B	6.91134	0.245264	4.80092e-12	2.04192e-11	34.9368	0.692645	2.05477e-267	7.59327e-266	20.9241
PDAP1	13.1992	0.484707	8.86688e-40	6.1715e-39	28.6106	0.645347	4.9595e-180	1.11413e-178	20.9049
CHPT1	20.5452	0.648033	8.50059e-94	1.08427e-92	20.9768	0.496525	1.06888e-97	1.35163e-96	20.761
AURKAIP1	38.8532	0.915081	0	0	2.63901	0.0318491	0.00831493	0.0251208	20.7461
MCTS1	20.1067	0.861971	6.44184e-90	7.91467e-89	21.3612	0.628085	3.07027e-101	4.00334e-100	20.734
PIN4	15.9069	0.748906	5.67413e-57	4.95495e-56	25.3616	0.723696	6.68823e-142	1.16837e-140	20.6343
EIF3I	31.3243	0.732234	2.17617e-215	6.82404e-214	9.77556	0.156412	1.43369e-22	7.958e-22	20.5499
MRPL57	19.0817	0.571446	3.5865e-81	4.03919e-80	21.8989	0.460818	2.66261e-106	3.61659e-105	20.4903
C1orf43	17.9787	0.488386	2.86034e-72	2.95737e-71	22.8819	0.449839	7.04012e-116	1.02573e-114	20.4303
PHB2	12.9715	0.588832	1.77412e-38	1.20919e-37	27.7658	0.731032	1.12323e-169	2.35397e-168	20.3687
SUMO1	19.8075	0.492189	2.56346e-87	3.07906e-86	20.6006	0.361614	2.71243e-94	3.35096e-93	20.204
SMIM26	20.6776	0.567719	5.51598e-95	7.11921e-94	19.5839	0.37739	2.12308e-85	2.43789e-84	20.1307
HINT2	10.5264	0.678802	6.53098e-26	3.67603e-25	29.3068	0.987644	8.501e-189	1.99316e-187	19.9166
ZNHIT1	24.6461	0.853662	4.05656e-134	7.30411e-133	15.1244	0.37576	1.11798e-51	9.16024e-51	19.8852
UQCRFS1	18.5341	0.47177	1.09585e-76	1.18278e-75	20.8824	0.38392	7.74728e-97	9.75129e-96	19.7082
UQCRC2	19.1105	0.750415	2.06451e-81	2.32715e-80	20.0773	0.540928	1.1663e-89	1.39037e-88	19.5939
TIMM13	33.0508	1.00208	1.51494e-239	5.50757e-238	6.07721	0.131687	1.22289e-09	5.09815e-09	19.564
UBE2L3	17.091	0.369851	1.73142e-65	1.67005e-64	22.0257	0.351003	1.632e-107	2.23586e-106	19.5584
RAB25	31.1517	0.906821	4.8083e-213	1.48337e-211	7.94118	0.170949	2.00265e-15	9.65962e-15	19.5464
SNRPC	8.16779	0.474663	3.14094e-16	1.47722e-15	30.9042	0.881234	1.0504e-209	2.78887e-208	19.536
FDPS	30.6642	0.781814	1.70988e-206	5.04229e-205	8.32393	0.14719	8.50929e-17	4.22581e-16	19.4941
ECH1	32.4956	1.11119	1.23072e-231	4.27832e-230	6.10596	0.165547	1.02183e-09	4.26742e-09	19.3008
COPS9	23.2767	0.653645	7.64049e-120	1.22776e-118	15.01	0.30447	6.31471e-51	5.12877e-50	19.1433
EIF3D	35.2691	0.821138	1.74947e-272	7.60899e-271	2.89872	0.00208572	0.00374691	0.0116775	19.0839
SSR2	25.5245	0.542877	1.05466e-143	2.03044e-142	12.6034	0.190318	2.0217e-36	1.38912e-35	19.064
CDC37	4.52294	0.261035	6.09854e-06	2.15103e-05	33.5978	0.802888	1.80463e-247	5.89677e-246	19.0604
GTF2A2	6.84585	0.223004	7.60217e-12	3.21789e-11	31.269	0.640971	1.23285e-214	3.37925e-213	19.0574
PRDX4	-3.57359	0.0121533	0.000352116	0.00114536	41.556	1.08701	0	0	18.9912
PYCARD	17.3177	0.947519	3.4606e-67	3.39729e-66	20.235	0.817317	4.81445e-91	5.80109e-90	18.7763
MRPS34	29.8274	0.964794	1.72557e-195	4.723e-194	7.47571	0.181754	7.67868e-14	3.58088e-13	18.6515
POLD2	5.95432	0.473452	2.61159e-09	1.02929e-08	31.0434	0.987345	1.40104e-211	3.76177e-210	18.4989
APEX1	8.80076	0.398712	1.35891e-18	6.70217e-18	27.9724	0.660969	3.52333e-172	7.55596e-171	18.3866
CCT3	26.9941	0.553286	1.73455e-160	3.74853e-159	9.77416	0.157893	1.45354e-22	8.06701e-22	18.3841
CHCHD7	6.03904	0.640101	1.55033e-09	6.15351e-09	30.5715	1.33858	2.93319e-205	7.60753e-204	18.3052
NOP10	28.2173	0.594751	3.5917e-175	8.57417e-174	8.33336	0.115168	7.85804e-17	3.90596e-16	18.2753
IFITM3	9.19127	0.406946	3.8822e-20	1.96927e-19	27.2564	0.742121	1.39545e-163	2.81157e-162	18.2238
PPP1R14B	22.7388	0.513701	1.85219e-114	2.84779e-113	13.7003	0.26271	1.01084e-42	7.51327e-42	18.2196
DEFB1	22.0574	1.75842	8.11995e-108	1.17408e-106	14.352	0.819474	1.03481e-46	8.07911e-46	18.2047
THOC7	3.53224	0.292926	0.000412063	0.00133534	32.6787	0.811894	3.13093e-234	9.55838e-233	18.1055
NME1	25.5264	0.809091	1.00411e-143	1.9341e-142	10.6792	0.268897	1.27321e-26	7.55949e-26	18.1028
TMED2	4.06491	0.162604	4.80507e-05	0.000163487	32.0356	0.661743	3.48217e-225	1.01198e-223	18.0503
EI24	5.88295	0.387858	4.03023e-09	1.57975e-08	30.1662	0.832783	6.58387e-200	1.65465e-198	18.0246
DNAJB6	27.7252	0.303389	3.46575e-169	7.96411e-168	8.15163	0.0417808	3.59053e-16	1.76083e-15	17.9384
STMP1	14.3486	0.702743	1.08721e-46	8.37836e-46	21.5024	0.63689	1.47786e-102	1.9463e-101	17.9255
TXNDC17	31.3176	0.88322	2.68959e-215	8.4271e-214	4.45408	0.0864918	8.42533e-06	3.04674e-05	17.8858
FAM162A	20.0766	0.84635	1.1815e-89	1.44929e-88	15.6567	0.501856	2.98921e-55	2.54501e-54	17.8667
NDUFAF8	19.1462	0.904087	1.04027e-81	1.17609e-80	16.534	0.533038	2.08829e-61	1.90253e-60	17.8401
DGCR6L	17.7926	1.22226	8.05885e-71	8.21627e-70	17.8376	0.830155	3.61179e-71	3.65712e-70	17.8151
SH3BGRL3	16.429	0.37459	1.18555e-60	1.08113e-59	19.0075	0.396241	1.47861e-80	1.63385e-79	17.7183
MRPS33	13.9025	0.781846	6.11521e-44	4.52407e-43	21.3317	0.702331	5.77062e-101	7.50122e-100	17.6171
TMEM134	29.7963	1.18364	4.36811e-195	1.19387e-193	5.27941	0.175857	1.29599e-07	5.05034e-07	17.5378
RBIS	16.4121	0.548065	1.56684e-60	1.42747e-59	18.5844	0.423452	4.29638e-77	4.58521e-76	17.4983
SEC11C	16.2884	0.535423	1.19377e-59	1.07473e-58	18.6433	0.450814	1.43082e-77	1.53346e-76	17.4658
TXN2	17.7156	0.913158	3.1808e-70	3.21796e-69	17.2063	0.588959	2.38065e-66	2.27725e-65	17.4609
MZT2A	11.4696	0.522229	1.87451e-30	1.13888e-29	23.3212	0.610453	2.69913e-120	4.07436e-119	17.3954
ETFB	24.4872	1.24895	2.02311e-132	3.60022e-131	10.0561	0.426067	8.63359e-24	4.89712e-23	17.2716
CHMP5	8.49864	0.289306	1.91827e-17	9.26546e-17	26.0446	0.540533	1.54787e-149	2.84212e-148	17.2716
PRXL2A	-6.79375	0.00615461	1.09254e-11	4.60462e-11	41.2697	1.46741	0	0	17.238
NDRG2	27.3697	1.19995	6.29951e-165	1.40275e-163	7.07447	0.272813	1.50018e-12	6.77615e-12	17.2221
AP1M2	26.9633	1.214	3.98576e-160	8.58437e-159	7.37776	0.318396	1.60976e-13	7.44591e-13	17.1705
C1QBP	30.2841	0.81924	1.85793e-201	5.29448e-200	3.91291	0.0605786	9.11891e-05	0.000314502	17.0985
DYNLRB1	19.4669	0.469633	2.09487e-84	2.43933e-83	14.4742	0.241348	1.76267e-47	1.38441e-46	16.9706
HLA-E	20.7639	0.384537	9.18936e-96	1.19615e-94	13.1668	0.180502	1.36328e-39	9.75601e-39	16.9653
MRPL36	-3.67991	0.0409249	0.000233319	0.000766002	37.3314	0.960392	5.07275e-305	2.24735e-303	16.8258
COPS6	9.0527	0.544522	1.39472e-19	7.00488e-19	24.5393	0.760969	5.62652e-133	9.28413e-132	16.796
NDUFV1	14.4897	0.848617	1.40811e-47	1.09936e-46	18.5634	0.659756	6.35157e-77	6.7653e-76	16.5266
UBE2D2	6.20881	0.100431	5.33864e-10	2.14537e-09	26.4013	0.420782	1.32487e-153	2.49273e-152	16.305
PRPS2	22.5	1.27542	4.15e-112	6.24221e-111	10.0123	0.501942	1.34648e-23	7.61366e-23	16.2561
MEA1	-5.5223	0.0670703	3.34596e-08	1.27455e-07	37.7071	1.20433	0	0	16.0924
UXT	25.2317	0.885815	1.79937e-140	3.38547e-139	6.93248	0.166056	4.1352e-12	1.84486e-11	16.0821
SF3B5	29.4726	0.762883	6.46963e-191	1.71892e-189	2.65821	0.00658908	0.00785564	0.0238012	16.0654
RGS10	-3.59627	0.104235	0.000322815	0.00105248	35.6616	1.08753	1.55567e-278	6.01735e-277	16.0327
TRMT112	10.717	0.238872	8.4751e-27	4.85055e-26	21.262	0.351383	2.55441e-100	3.29574e-99	15.9895
RNF181	16.3636	0.489586	3.47826e-60	3.15302e-59	15.5842	0.313141	9.32491e-55	7.90387e-54	15.9739
MRPL12	4.0493	0.437668	5.13717e-05	0.000174351	27.7725	0.906497	9.31687e-170	1.95362e-168	15.9109
MRPL34	18.2725	0.826444	1.37092e-74	1.44928e-73	13.2358	0.41824	5.4508e-40	3.91914e-39	15.7541
HSPE1	26.1795	0.431476	4.54778e-151	9.19206e-150	5.24679	0.0140501	1.54772e-07	6.01839e-07	15.7132
HIGD2A	19.7097	0.813698	1.78038e-86	2.11448e-85	11.6103	0.348075	3.65407e-31	2.33748e-30	15.66
DCTN3	12.8301	0.62856	1.11212e-37	7.48886e-37	18.4801	0.538768	2.98871e-76	3.1613e-75	15.6551
TMED3	27.5485	0.913007	4.61182e-167	1.04094e-165	3.68462	0.107181	0.00022904	0.000773756	15.6166
ATRAID	9.79227	0.498307	1.21534e-22	6.45716e-22	21.2467	0.599263	3.53397e-100	4.55341e-99	15.5195
STRAP	16.1091	0.445504	2.20264e-58	1.95847e-57	14.8523	0.30213	6.72684e-50	5.40702e-49	15.4807
CCT7	13.9778	0.516432	2.1305e-44	1.58663e-43	16.9521	0.41801	1.85824e-64	1.74639e-63	15.4649
SDHB	11.3914	0.561096	4.61545e-30	2.78859e-29	19.5197	0.550064	7.46908e-85	8.53545e-84	15.4555
MRPL13	3.52963	0.342207	0.000416139	0.00134832	27.2638	0.796894	1.14094e-163	2.30121e-162	15.3967
NUDT8	5.35772	0.707878	8.42775e-08	3.17415e-07	25.3428	1.42871	1.0786e-141	1.87904e-140	15.3503
PHB1	25.4103	0.775474	1.94095e-142	3.71237e-141	5.16207	0.103466	2.4423e-07	9.42867e-07	15.2862
HMGB3	-5.15721	0.100344	2.50654e-07	9.29612e-07	35.2594	1.45098	2.46089e-272	9.29235e-271	15.0511
ATP6V0E1	17.7316	0.245528	2.39266e-70	2.42447e-69	12.3626	0.164076	4.16477e-35	2.81344e-34	15.0471
TXNL1	12.4073	0.28285	2.38492e-35	1.55352e-34	17.6421	0.280245	1.16931e-69	1.16138e-68	15.0247
METTL26	13.3982	0.808179	6.19267e-41	4.38225e-40	16.3967	0.605192	2.02067e-60	1.82219e-59	14.8974
GTF3A	11.8892	0.68156	1.34611e-32	8.43255e-32	16.9854	0.545175	1.05286e-64	9.9267e-64	14.4373
REXO2	21.0693	0.770593	1.52134e-98	2.03522e-97	7.77064	0.21689	7.80908e-15	3.72513e-14	14.42
SMS	14.1249	0.38673	2.66927e-45	2.01345e-44	14.6449	0.282082	1.45174e-48	1.15232e-47	14.3849
ERGIC3	-4.08272	0.0949154	4.4511e-05	0.000151634	32.6109	0.905235	2.87179e-233	8.71833e-232	14.2641
SUCLG1	25.9095	0.967538	5.2068e-148	1.03108e-146	2.41197	0.0789563	0.0158664	0.0467057	14.1607
OAT	22.6186	0.76299	2.84669e-113	4.32452e-112	5.34973	0.124227	8.8084e-08	3.45587e-07	13.9841
EIF2S3	16.218	0.705358	3.76502e-59	3.37523e-58	11.7105	0.358288	1.12611e-31	7.2634e-31	13.9642
METTL9	15.1743	0.653282	5.23447e-52	4.29535e-51	12.6703	0.356566	8.64332e-37	5.96361e-36	13.9223
HEBP1	30.2851	1.3173	1.79858e-201	5.12919e-200	-2.59255	0.00113412	0.0095267	0.0286319	13.8463
ROPN1B	14.6582	1.59582	1.19482e-48	9.45828e-48	12.7603	1.12138	2.73175e-37	1.89684e-36	13.7092
HLA-DQB1	4.90168	0.859023	9.50199e-07	3.44721e-06	22.3728	1.53712	7.25217e-111	1.01808e-109	13.6372
MRPS12	-4.03779	0.0797911	5.39562e-05	0.000182894	31.3044	0.935557	4.06409e-215	1.11719e-213	13.6333
MRPL11	3.56423	0.564361	0.000364921	0.0011858	23.613	0.989854	2.83129e-123	4.35495e-122	13.5886
AP1S1	15.4856	0.981449	4.3396e-54	3.64503e-53	11.6321	0.539268	2.83128e-31	1.81419e-30	13.5588
NDUFA12	10.612	0.443756	2.62038e-26	1.48721e-25	16.3785	0.40662	2.72216e-60	2.45071e-59	13.4953
EID1	22.0748	0.678528	5.52227e-108	7.9969e-107	4.78191	0.122061	1.73639e-06	6.47322e-06	13.4283
OSTC	18.189	0.556394	6.31096e-74	6.61843e-73	8.58826	0.190592	8.82975e-18	4.48014e-17	13.3886
LSM7	8.42289	0.262142	3.67303e-17	1.7625e-16	18.2978	0.35862	8.61181e-75	9.00411e-74	13.3604
VPS29	21.4222	0.613075	8.30419e-102	1.14344e-100	5.10575	0.0665376	3.29488e-07	1.26611e-06	13.264
HADH	15.0327	1.16672	4.48514e-51	3.64202e-50	11.4305	0.629621	2.94488e-30	1.85731e-29	13.2316
UQCC2	20.6165	0.92692	1.95325e-94	2.50568e-93	5.79482	0.231247	6.83935e-09	2.78486e-08	13.2056
RNASEH2C	14.7571	1.02445	2.7711e-49	2.21154e-48	11.3714	0.548221	5.80617e-30	3.6432e-29	13.0642
TMEM167A	9.17455	0.495344	4.53449e-20	2.29679e-19	16.6567	0.498102	2.70625e-62	2.48633e-61	12.9156
DHRS1	-6.78514	0.0301151	1.1597e-11	4.88443e-11	32.3905	1.73892	3.73405e-230	1.11495e-228	12.8027
TRAPPC2L	17.1018	1.12517	1.43918e-65	1.38958e-64	8.4825	0.423877	2.20415e-17	1.10848e-16	12.7921
MRPS16	3.93868	0.370097	8.19318e-05	0.000275274	21.509	0.643396	1.28186e-102	1.68875e-101	12.7238
MRPL40	17.2768	0.940148	7.0294e-67	6.87071e-66	8.05301	0.350655	8.07815e-16	3.93175e-15	12.6649
NDUFAF3	19.2092	0.831983	3.10187e-82	3.53201e-81	5.84777	0.225557	4.98221e-09	2.03935e-08	12.5285
CBR1	-4.03318	0.194963	5.50278e-05	0.000186411	29.0506	1.46047	1.51079e-185	3.47591e-184	12.5087
IDH3G	10.6961	0.725211	1.06148e-26	6.06424e-26	14.1965	0.543073	9.63264e-46	7.42622e-45	12.4463
MRPL3	7.48282	0.447007	7.27461e-14	3.2394e-13	17.311	0.498306	3.88533e-67	3.74573e-66	12.3969
SNRPB	15.2176	0.313683	2.70243e-52	2.22382e-51	9.36636	0.137261	7.50798e-21	4.0386e-20	12.292
PSMG2	11.4114	0.601256	3.66664e-30	2.21885e-29	13.1373	0.418927	2.01257e-39	1.43674e-38	12.2744
KARS1	-4.40379	0.239051	1.06377e-05	3.70946e-05	28.7314	1.23256	1.54623e-181	3.50455e-180	12.1638
BAG1	19.2048	0.476051	3.37277e-82	3.83819e-81	5.09347	0.0777936	3.51569e-07	1.34878e-06	12.1491
RNF7	19.0765	0.522539	3.95914e-81	4.45491e-80	4.62929	0.0789538	3.66929e-06	1.34942e-05	11.8529
MRPS11	-3.42193	0.200806	0.000621782	0.00199494	26.7549	1.0498	1.08224e-157	2.09731e-156	11.6665
IMPDH2	19.348	0.878782	2.11911e-83	2.44513e-82	3.74788	0.171823	0.000178336	0.000606066	11.5479
RTF2	11.1918	0.706973	4.47206e-29	2.66186e-28	11.8022	0.454249	3.80237e-32	2.47008e-31	11.497
CLNS1A	-3.8106	0.123984	0.000138632	0.000460936	26.7914	0.825905	4.06558e-158	7.90702e-157	11.4904
CCDC25	5.69731	0.610995	1.2171e-08	4.70728e-08	17.1225	0.712965	1.00928e-65	9.59424e-65	11.4099
RTL8A	-8.16715	0.0114127	3.15755e-16	1.48467e-15	30.8329	1.3178	9.50413e-209	2.51115e-207	11.3329
DHRS4	2.55743	0.669973	0.0105449	0.0312049	20.0222	1.4228	3.53099e-89	4.19491e-88	11.2898
PSMD4	5.2732	0.295609	1.34064e-07	5.01506e-07	17.1785	0.42226	3.84435e-66	3.66725e-65	11.2259
NDUFA9	12.2603	0.803108	1.47919e-34	9.51978e-34	10.0722	0.464562	7.33178e-24	4.16553e-23	11.1663
MGMT	10.0094	0.813735	1.38567e-23	7.49705e-23	12.1879	0.576768	3.60426e-34	2.40705e-33	11.0987
RPA3	-7.06938	0.0763119	1.55631e-12	6.7046e-12	29.1702	1.10347	4.63544e-187	1.07427e-185	11.0504
BABAM1	-3.32501	0.270623	0.000884141	0.00281418	25.2489	1.03832	1.16524e-140	2.0189e-139	10.9619
EBNA1BP2	5.55638	0.416828	2.7543e-08	1.05234e-07	16.3035	0.53103	9.32381e-60	8.35853e-59	10.9299
NAA38	14.6219	0.838781	2.03553e-48	1.60534e-47	7.15195	0.315277	8.55554e-13	3.88842e-12	10.8869
SVIP	3.6091	0.481996	0.000307267	0.0010029	18.0216	0.696016	1.31791e-72	1.35161e-71	10.8154
PTGES3	11.035	0.0629627	2.59099e-28	1.52199e-27	10.5451	0.0544187	5.35181e-26	3.1423e-25	10.79
FBL	-4.85198	0.0950194	1.22233e-06	4.41849e-06	26.2085	0.831798	2.12693e-151	3.93571e-150	10.6783
RSL1D1	12.3053	0.337926	8.4842e-35	5.47785e-34	9.02402	0.151298	1.81304e-19	9.50162e-19	10.6647
MMADHC	-3.30453	0.0723036	0.000951352	0.00302382	24.1115	0.616014	1.89166e-128	3.0118e-127	10.4035
RAB5C	16.1241	0.667812	1.72813e-58	1.53944e-57	4.58398	0.139765	4.5621e-06	1.67018e-05	10.354
OSTF1	9.71171	0.726258	2.68791e-22	1.41782e-21	10.9104	0.482405	1.02775e-27	6.21248e-27	10.3111
MRPL43	8.61515	0.545735	6.98515e-18	3.40412e-17	11.7165	0.39151	1.04864e-31	6.766e-31	10.1658
SMIM30	15.0479	1.19624	3.56604e-51	2.89941e-50	5.09518	0.414265	3.48405e-07	1.33678e-06	10.0715
DPY30	8.26681	0.470447	1.37594e-16	6.52113e-16	11.7438	0.337809	7.60291e-32	4.91384e-31	10.0053
SLC25A4	4.23709	0.57862	2.26435e-05	7.8088e-05	15.546	0.718951	1.69344e-54	1.42996e-53	9.89155
HSBP1L1	16.0604	0.921591	4.83622e-58	4.28312e-57	3.60411	0.220846	0.000313223	0.00104876	9.83224
ZNF706	5.64462	0.0555176	1.65547e-08	6.37042e-08	13.9333	0.18483	3.97793e-44	3.00892e-43	9.78894
HAX1	6.70949	0.474935	1.95301e-11	8.17061e-11	12.742	0.410805	3.45253e-37	2.39471e-36	9.72577
UROS	7.36109	0.869764	1.82416e-13	8.03658e-13	12.0532	0.717296	1.86652e-33	1.23312e-32	9.70713
BUD31	-3.18172	0.00680221	0.00146402	0.00460301	22.109	0.47494	2.58922e-108	3.56779e-107	9.46364
EIF3J	3.77989	0.0947228	0.0001569	0.000520268	15.0141	0.22748	5.93383e-51	4.8225e-50	9.39701
ACAT2	8.25123	0.755886	1.56769e-16	7.42066e-16	10.4649	0.549975	1.25243e-25	7.31526e-25	9.35805
SLC25A1	12.2573	1.08129	1.5352e-34	9.87858e-34	6.32906	0.463776	2.46665e-10	1.05005e-09	9.29318
CALM3	8.69942	0.594733	3.33586e-18	1.63321e-17	9.87109	0.400476	5.55583e-23	3.10513e-22	9.28525
CTSH	-6.53181	0.0729	6.49794e-11	2.6776e-10	24.9685	1.44793	1.34562e-137	2.28978e-136	9.21833
IRAK1	-7.72348	0.0276369	1.13197e-14	5.13737e-14	26.0299	1.2516	2.27422e-149	4.16977e-148	9.1532
SMIM19	9.59792	0.748568	8.15709e-22	4.25966e-21	8.34353	0.414003	7.21019e-17	3.58767e-16	8.97073
ANXA7	5.63647	0.274474	1.73573e-08	6.67115e-08	12.0573	0.294777	1.77524e-33	1.17323e-32	8.84688
MTCH2	5.93637	0.480714	2.91411e-09	1.14615e-08	11.4793	0.423097	1.67729e-30	1.06084e-29	8.70781
MRPS7	5.03723	0.483601	4.7232e-07	1.73516e-06	11.9634	0.444662	5.52838e-33	3.63157e-32	8.50029
PNKD	2.7258	0.513742	0.0064145	0.0193058	14.1867	0.639235	1.10791e-45	8.53443e-45	8.45624
ZCRB1	11.3008	0.767352	1.30015e-29	7.80337e-29	5.58328	0.267455	2.3602e-08	9.45071e-08	8.44205
AP3S1	-3.76144	0.179362	0.000168941	0.000558931	20.3306	0.700794	6.88942e-92	8.34351e-91	8.2846
MRPS14	-8.26305	0.0342518	1.42001e-16	6.72833e-16	24.6529	1.13839	3.42316e-134	5.70277e-133	8.19494
HLA-F	-5.7258	0.127211	1.02947e-08	3.98889e-08	21.9773	1.27257	4.74893e-107	6.48278e-106	8.12575
POLR2G	3.4824	0.537028	0.000496935	0.00160193	12.725	0.572632	4.29235e-37	2.97289e-36	8.10372
HLA-DRB5	8.49559	1.91683	1.96928e-17	9.50586e-17	7.57102	0.915107	3.70313e-14	1.7412e-13	8.0333
MRPS18B	3.68702	0.513141	0.000226891	0.000745285	12.3498	0.555091	4.88271e-35	3.29668e-34	8.01842
DHRS4L2	10.5916	1.19819	3.26076e-26	1.84818e-25	5.38253	0.505713	7.34451e-08	2.88957e-07	7.98705
PDHA1	6.06478	0.513038	1.32134e-09	5.25391e-09	9.85414	0.392617	6.57753e-23	3.6697e-22	7.95946
TCEA1	-3.30573	0.0550671	0.000947305	0.00301146	19.0832	0.476394	3.48557e-81	3.88077e-80	7.88872
SDHAF3	6.18911	0.968542	6.05049e-10	2.42912e-09	9.53109	0.776388	1.55642e-21	8.47502e-21	7.8601
LYPLA1	4.83941	0.304857	1.30226e-06	4.70297e-06	10.1915	0.272723	2.16502e-24	1.23836e-23	7.51543
PAPSS1	-2.49979	0.267719	0.0124267	0.036569	17.374	0.806052	1.2975e-67	1.25596e-66	7.43713
GET3	3.50029	0.460192	0.000464757	0.00150099	11.3008	0.474762	1.30034e-29	8.11646e-29	7.40054
PFKL	7.48836	0.819088	6.97393e-14	3.10659e-13	7.2531	0.469779	4.07338e-13	1.8678e-12	7.37073
NAXE	3.76022	0.41999	0.000169763	0.000561601	10.9516	0.42535	6.53166e-28	3.96079e-27	7.35589
STX10	-7.14972	0.115217	8.69574e-13	3.77172e-12	21.7839	1.15556	3.29594e-105	4.43886e-104	7.3171
CNIH1	-4.57378	0.0895348	4.79006e-06	1.69532e-05	19.0401	0.633192	7.93529e-81	8.79903e-80	7.23317
GLRX5	11.1039	0.616645	1.20029e-28	7.08239e-28	3.08733	0.159648	0.00201962	0.00642408	7.09564
MRPL24	5.63659	0.70242	1.73449e-08	6.66706e-08	8.44017	0.491081	3.16881e-17	1.58795e-16	7.03838
CALB2	17.3018	1.52028	4.55952e-67	4.47035e-66	-3.24906	0.00182021	0.00115786	0.00374232	7.02637
DHPS	-7.94045	0.055941	2.01444e-15	9.31999e-15	21.9043	0.930035	2.36379e-106	3.213e-105	6.98192
TSR3	9.98129	0.781058	1.84057e-23	9.92577e-23	3.95127	0.279087	7.77361e-05	0.000268883	6.96628
TEN1	5.39289	0.948036	6.93341e-08	2.61884e-07	8.53908	0.712324	1.35296e-17	6.83475e-17	6.96598
PSMC1	9.53894	0.477892	1.44307e-21	7.50183e-21	4.33806	0.146827	1.43744e-05	5.14576e-05	6.9385
NOL7	4.49305	0.19543	7.02093e-06	2.4686e-05	9.37914	0.195918	6.65111e-21	3.58173e-20	6.9361
C7orf50	10.3392	0.722241	4.68322e-25	2.59687e-24	3.34963	0.218648	0.000809199	0.00264231	6.84443
VKORC1	-3.07443	0.242602	0.00210908	0.00656075	16.7519	0.683686	5.48154e-63	5.07896e-62	6.83875
FUOM	2.77131	0.861357	0.0055832	0.0168852	10.8637	1.2228	1.71728e-27	1.03509e-26	6.81748
NMI	-6.83096	0.123445	8.43464e-12	3.56354e-11	20.3814	1.08451	2.44616e-92	2.97284e-91	6.77521
TCEAL8	9.57242	0.961327	1.04431e-21	5.4452e-21	3.8436	0.344305	0.000121243	0.000415558	6.70801
C12orf75	-3.09145	0.353151	0.00199179	0.00620451	16.4652	1.31915	6.51945e-61	5.90844e-60	6.6869
PPP1R1A	6.74453	1.20655	1.5352e-11	6.44742e-11	6.59516	0.628041	4.24806e-11	1.84635e-10	6.66985
POLR2C	-6.38119	0.181774	1.75714e-10	7.15782e-10	19.7117	1.06683	1.71086e-86	1.98067e-85	6.66526
ISOC2	2.63663	0.639809	0.00837345	0.0249748	10.6091	0.641813	2.70338e-26	1.59614e-25	6.62286
KLHDC3	6.81694	0.872218	9.29983e-12	3.92559e-11	6.38242	0.510709	1.74308e-10	7.45945e-10	6.59968
FIBP	3.94543	0.559902	7.96571e-05	0.000267796	9.07515	0.485344	1.13525e-19	5.96924e-19	6.51029
SUSD4	3.37477	0.843136	0.000738774	0.00236095	9.63947	1.06256	5.44665e-22	2.98973e-21	6.50712
DTYMK	-4.6133	0.259665	3.96321e-06	1.40634e-05	17.5964	1.13433	2.62456e-69	2.59662e-68	6.49155
EIF6	9.55515	0.24141	1.23405e-21	6.42666e-21	3.42739	0.0598401	0.000609404	0.00200642	6.49127
SRM	8.39667	0.570935	4.59306e-17	2.19871e-16	4.35646	0.199705	1.32181e-05	4.73764e-05	6.37657
EPHX2	4.67475	0.942541	2.94313e-06	1.04856e-05	8.04875	0.932685	8.36473e-16	4.07019e-15	6.36175
PSMG1	2.62981	0.532111	0.00854338	0.0254498	9.96266	0.500736	2.22049e-23	1.25168e-22	6.29623
PSMA5	9.61837	0.38239	6.68813e-22	3.50024e-21	2.95357	0.0857148	0.00314117	0.00985172	6.28597
OLA1	5.94749	0.282878	2.72285e-09	1.07259e-08	6.50089	0.15999	7.98483e-11	3.44649e-10	6.22419
CMAS	-5.48167	0.200329	4.21337e-08	1.60033e-07	17.873	0.867764	1.91291e-71	1.94145e-70	6.19569
DDOST	-3.96793	0.179207	7.25004e-05	0.000244211	16.2561	0.6494	2.02191e-59	1.80536e-58	6.14409
SEC13	2.38986	0.462552	0.0168548	0.0489979	9.86309	0.463109	6.0171e-23	3.35949e-22	6.12647
DPM3	-3.69624	0.16601	0.00021882	0.000719579	15.9382	0.615177	3.4406e-57	2.9949e-56	6.12099
SMARCB1	-8.59315	0.0192066	8.46162e-18	4.11366e-17	20.7422	0.796322	1.44246e-95	1.79659e-94	6.07451
ANAPC15	5.80789	0.885301	6.32635e-09	2.46506e-08	6.27535	0.500266	3.48854e-10	1.47813e-09	6.04162
CARD16	6.13318	1.25662	8.61394e-10	3.44413e-09	5.93721	0.771792	2.89913e-09	1.19529e-08	6.03519
CISD3	14.2694	1.0776	3.39433e-46	2.59634e-45	-2.4139	0.0530636	0.015783	0.0464744	5.92776
RAB8A	-5.66913	0.144091	1.43525e-08	5.53472e-08	17.4524	0.686863	3.30122e-68	3.22009e-67	5.89163
ZDHHC4	-2.77883	0.388807	0.00545546	0.0165107	14.4638	1.08949	2.05172e-47	1.61077e-46	5.84248
VPS35	4.58169	0.432346	4.61236e-06	1.63349e-05	7.06175	0.291727	1.64417e-12	7.41512e-12	5.82172
AHCY	4.56757	0.695482	4.93419e-06	1.74568e-05	6.95358	0.473843	3.56136e-12	1.59295e-11	5.76057
TBC1D7	-7.06038	0.0450753	1.66048e-12	7.14772e-12	18.5687	1.39703	5.75391e-77	6.13043e-76	5.75418
VCF2	-3.65657	0.330177	0.000255616	0.000837759	15.1086	1.28318	1.42148e-51	1.16344e-50	5.72601
GSTO1	-3.50547	0.14148	0.000455798	0.00147306	14.933	0.56587	2.01048e-50	1.62562e-49	5.71376
TIMM10	14.2403	0.905913	5.14952e-46	3.92629e-45	-3.0025	0.0191768	0.0026777	0.00844819	5.61891
PNPLA4	6.10177	0.915178	1.04901e-09	4.18461e-09	5.05914	0.536797	4.21156e-07	1.61137e-06	5.58045
OXA1L	5.27365	0.770838	1.33734e-07	5.00369e-07	5.85922	0.455905	4.65053e-09	1.90481e-08	5.56644
BBOX1	7.58432	1.30221	3.34235e-14	1.50187e-13	3.45409	0.548114	0.000552156	0.00182298	5.5192
LSM1	-4.92144	0.119866	8.59119e-07	3.12273e-06	15.8833	0.594256	8.26718e-57	7.1733e-56	5.48095
ATPAF1	-3.70159	0.372769	0.000214257	0.000704939	14.6424	1.11082	1.50609e-48	1.19521e-47	5.47042
ZNF32	-2.39987	0.409263	0.0164009	0.0477296	13.134	0.878803	2.10349e-39	1.50108e-38	5.36705
PXMP2	5.60374	1.01637	2.09772e-08	8.04055e-08	5.12172	0.619866	3.02769e-07	1.1652e-06	5.36273
SRP72	4.78945	0.312263	1.67236e-06	6.01897e-06	5.70415	0.16917	1.16925e-08	4.73163e-08	5.2468
SLC39A4	-6.17438	0.0743292	6.64235e-10	2.66281e-09	16.6615	1.18404	2.49832e-62	2.29641e-61	5.24354
FAM200B	13.2434	1.1503	4.92829e-40	3.44213e-39	-2.77588	0.0742398	0.00550521	0.0169234	5.23375
NDUFS3	7.20797	0.650585	5.67928e-13	2.47349e-12	3.14032	0.242346	0.00168764	0.00539965	5.17414
PARL	-5.54471	0.216346	2.94436e-08	1.12338e-07	15.784	0.778134	4.00766e-56	3.44133e-55	5.11966
HDDC2	3.18479	0.507558	0.0014486	0.00455677	7.03137	0.388707	2.04508e-12	9.19956e-12	5.10808
CASP1	2.87196	0.90369	0.00407931	0.0124497	7.19121	0.909165	6.42207e-13	2.92821e-12	5.03159
CDC123	-4.062	0.184931	4.86535e-05	0.00016545	14.046	0.586281	8.1486e-45	6.21172e-44	4.99201
CCNQ	-7.88437	0.060402	3.16116e-15	1.4567e-14	17.6007	1.09077	2.43442e-69	2.40913e-68	4.85815
CIMAP1B	-3.29766	0.416777	0.000974957	0.00309652	12.99	0.946535	1.39383e-38	9.84154e-38	4.84618
ARMC10	-7.31267	0.107845	2.61883e-13	1.14924e-12	16.9379	0.84569	2.36521e-64	2.22012e-63	4.8126
CTNNBIP1	-4.16169	0.24817	3.15894e-05	0.000108272	13.7648	0.652371	4.15278e-43	3.09873e-42	4.80153
DRAM2	-6.42017	0.192289	1.36125e-10	5.56358e-10	15.9804	0.997831	1.75156e-57	1.52955e-56	4.78009
RNF187	6.94458	0.677162	3.79595e-12	1.61882e-11	2.4982	0.290661	0.0124827	0.0371438	4.72139
TRAPPC6A	6.01019	0.980672	1.85305e-09	7.33597e-09	3.35753	0.434408	0.00078643	0.00257061	4.68386
LHPP	4.77076	1.01769	1.83532e-06	6.59181e-06	4.57618	0.637645	4.7355e-06	1.732e-05	4.67347
ETHE1	11.8185	0.764797	3.13358e-32	1.95208e-31	-2.57548	0.0512643	0.0100102	0.0300447	4.62149
RFXANK	-6.64872	0.168276	2.9566e-11	1.22976e-10	15.7123	0.987836	1.24511e-55	1.06341e-54	4.53181
SARS1	3.01734	0.247607	0.00255007	0.00788809	5.98205	0.196486	2.20353e-09	9.11856e-09	4.49969
MRPS18C	6.48787	0.522971	8.70578e-11	3.57772e-10	2.50127	0.151389	0.0123748	0.0368401	4.49457
ELOF1	-6.7635	0.116356	1.34702e-11	5.66774e-11	15.7061	0.701408	1.37306e-55	1.1719e-54	4.47132
NIPSNAP2	4.43092	0.631817	9.38324e-06	3.27893e-05	4.4934	0.344839	7.00955e-06	2.54443e-05	4.46216
KXD1	-6.28655	0.185327	3.24593e-10	1.31312e-09	15.2017	0.795623	3.44818e-52	2.84117e-51	4.45755
TPMT	4.38324	0.657178	1.16925e-05	4.07245e-05	4.26474	0.341281	2.00136e-05	7.11502e-05	4.32399
LCMT1	-4.73641	0.262154	2.17542e-06	7.78907e-06	13.3814	0.744886	7.76943e-41	5.64699e-40	4.32249
SRD5A3	-3.90226	0.232639	9.52999e-05	0.000319371	12.4983	0.699708	7.62466e-36	5.1977e-35	4.29803
PSMB4	4.99005	0.33234	6.03627e-07	2.2067e-06	3.39902	0.133649	0.000676278	0.00221874	4.19454
SMIM7	-6.00237	0.107433	1.94455e-09	7.69181e-09	14.233	0.543631	5.72085e-46	4.42477e-45	4.11529
COA5	3.82729	0.740236	0.000129561	0.000431493	4.39695	0.465607	1.09781e-05	3.94889e-05	4.11212
NIT2	4.73284	0.623771	2.21404e-06	7.92511e-06	3.44496	0.283661	0.000571143	0.00188403	4.0889
QARS1	11.1077	1.22229	1.15146e-28	6.79953e-28	-3.12431	0.0784965	0.00178222	0.00569127	3.99167
TMEM70	-2.4168	0.274397	0.0156576	0.0456815	10.2091	0.494936	1.8053e-24	1.034e-23	3.89615
ASRGL1	2.79821	0.836302	0.00513864	0.0155803	4.83692	0.658447	1.31867e-06	4.9387e-06	3.81757
PET100	9.85632	0.619719	6.43664e-23	3.43901e-22	-2.5143	0.0114365	0.0119268	0.0355648	3.67101
ATG3	-6.73866	0.117788	1.59858e-11	6.70919e-11	14.0004	0.629733	1.55004e-44	1.17783e-43	3.63087
FAM32A	-5.2838	0.16771	1.26528e-07	4.74062e-07	12.2752	0.587695	1.23129e-34	8.25918e-34	3.49568
OTUD6B-AS1	-3.01143	0.285308	0.00260021	0.00803666	9.92211	0.536142	3.33624e-23	1.87258e-22	3.45534
IMP3	-7.26958	0.0239263	3.606e-13	1.57755e-12	14.1095	0.573461	3.31909e-45	2.54339e-44	3.41996
COQ9	-4.74867	0.293792	2.04759e-06	7.33826e-06	11.3882	0.854169	4.78603e-30	3.00755e-29	3.31978
RRP7A	-7.47342	0.0481512	7.81371e-14	3.4758e-13	14.1051	0.534368	3.53235e-45	2.70518e-44	3.31585
PPIE	-8.32691	0.0673061	8.29826e-17	3.95106e-16	14.819	0.932864	1.10358e-49	8.86123e-49	3.24607
MECR	-3.20213	0.403799	0.00136417	0.00429794	9.58927	1.08813	8.87067e-22	4.85105e-21	3.19357
DTD1	-3.33435	0.398877	0.000854991	0.00272459	9.51192	0.833657	1.8718e-21	1.01749e-20	3.08878
NUDT21	-8.38734	0.106245	4.97264e-17	2.37862e-16	14.4795	0.813519	1.63288e-47	1.28326e-46	3.04608
TSEN15	-8.26572	0.0182919	1.38853e-16	6.57995e-16	14.1975	1.1152	9.49016e-46	7.31785e-45	2.9659
ATIC	-2.59319	0.379176	0.00950899	0.0282225	8.40729	0.680862	4.19575e-17	2.09678e-16	2.90705
MRPL2	-5.02866	0.294316	4.93924e-07	1.81313e-06	10.7113	0.72602	9.01169e-27	5.36142e-26	2.84131
CYB5R2	-3.40034	0.102074	0.00067301	0.00215549	9.05875	1.56019	1.3195e-19	6.93226e-19	2.8292
PSMC2	-3.7499	0.175085	0.000176903	0.000584409	9.16991	0.420118	4.73408e-20	2.50756e-19	2.71
NOB1	-6.06142	0.191873	1.34923e-09	5.36201e-09	11.4213	0.737298	3.2744e-30	2.06274e-29	2.67992
FASTK	-4.98068	0.246654	6.33623e-07	2.31436e-06	10.3088	0.644432	6.42728e-25	3.71085e-24	2.66408
PDZD11	2.80783	0.826731	0.00498762	0.0151405	2.51067	0.370432	0.0120501	0.0359128	2.65925
SHMT2	-6.17771	0.14814	6.50384e-10	2.60838e-09	11.2954	0.914783	1.38255e-29	8.62822e-29	2.55885
POP4	-5.31202	0.289134	1.08418e-07	4.0685e-07	10.3124	0.736781	6.19539e-25	3.57914e-24	2.50018
ATP6AP1-DT	-4.13849	0.172219	3.49596e-05	0.000119598	9.10384	1.12708	8.71942e-20	4.59615e-19	2.48267
RRAGA	-7.90932	0.0138285	2.58798e-15	1.19503e-14	12.8191	0.528552	1.28162e-37	8.93498e-37	2.4549
NMRAL1	-2.54268	0.400044	0.0110007	0.0325057	7.17792	0.553677	7.07802e-13	3.22189e-12	2.31762
C22orf39	-5.77051	0.238339	7.90327e-09	3.07385e-08	10.3565	0.890147	3.91126e-25	2.26507e-24	2.29298
MIR4458HG	-5.78937	0.202833	7.06501e-09	2.75007e-08	10.1462	0.86474	3.44624e-24	1.9656e-23	2.1784
NIPSNAP3A	-2.68358	0.502723	0.00728396	0.0218192	7.02921	0.897885	2.07702e-12	9.34182e-12	2.17282
PGP	-5.19997	0.239465	1.99325e-07	7.41631e-07	9.39725	0.65675	5.60088e-21	3.023e-20	2.09864
TMEM205	-6.19254	0.0513906	5.92019e-10	2.37731e-09	10.3411	0.456689	4.59462e-25	2.6592e-24	2.07426
MRPS18A	-3.25895	0.3415	0.00111827	0.00353987	7.40105	0.516329	1.35113e-13	6.26635e-13	2.07105
ATP6V0E2	-4.20555	0.0546746	2.60446e-05	8.95576e-05	8.28701	1.18731	1.16135e-16	5.7464e-16	2.04073
FXN	-4.57116	0.305123	4.85038e-06	1.71651e-05	8.6205	1.04956	6.66632e-18	3.39011e-17	2.02467
RBFA	-6.27538	0.199156	3.48788e-10	1.40936e-09	10.275	0.863308	9.13392e-25	5.26001e-24	1.99981
HMG20B	-5.87894	0.175373	4.12915e-09	1.61769e-08	9.55917	0.614948	1.1871e-21	6.47694e-21	1.84012
EIF2D	7.6274	1.28376	2.39535e-14	1.08131e-13	-3.96572	0.0450583	7.31738e-05	0.000253332	1.83084
EXOSC5	-2.91609	0.476884	0.0035445	0.0108653	6.49481	0.703585	8.31403e-11	3.58696e-10	1.78936
AMZ2	-5.10832	0.231036	3.25038e-07	1.20081e-06	8.63502	0.782054	5.87188e-18	2.99369e-17	1.76335
PTPMT1	-4.73524	0.25923	2.18792e-06	7.83308e-06	8.25576	0.74393	1.50936e-16	7.45579e-16	1.76026
NSMCE4A	-6.95225	0.186719	3.59498e-12	1.53363e-11	10.2618	0.844977	1.04697e-24	6.02199e-24	1.65479
SNAPC5	-4.25196	0.337403	2.11908e-05	7.31578e-05	7.29629	0.725563	2.95812e-13	1.36051e-12	1.52216
FMC1	5.42587	0.92122	5.76734e-08	2.18338e-07	-2.55602	0.144538	0.0105876	0.0316954	1.43492
LYPLA2	-4.60364	0.254799	4.15177e-06	1.4727e-05	7.35119	0.530504	1.96455e-13	9.07373e-13	1.37378
IMPACT	7.76152	1.19172	8.39202e-15	3.82177e-14	-5.13728	0.0221776	2.78739e-07	1.07435e-06	1.31212
CARS2	-3.73897	0.343052	0.000184773	0.000609723	6.31789	0.551795	2.65153e-10	1.12762e-09	1.28946
PGAP2	-4.92417	0.22837	8.472e-07	3.08058e-06	7.42332	1.08207	1.14219e-13	5.31025e-13	1.24958
POLR3K	-7.0061	0.0836478	2.45057e-12	1.05024e-11	9.49228	0.650854	2.26039e-21	1.22749e-20	1.24309
MPI	-2.64061	0.349397	0.0082756	0.0246944	4.95492	1.12483	7.2361e-07	2.74242e-06	1.15715
TSN	-2.66375	0.338085	0.00772742	0.0231095	4.90081	0.4166	9.54449e-07	3.59582e-06	1.11853
ATP2C2	5.25188	1.02584	1.50558e-07	5.62268e-07	-3.10622	0.0298872	0.00189497	0.00603918	1.07283
NTHL1	-3.91068	0.312191	9.20352e-05	0.000308674	5.88859	0.751405	3.89501e-09	1.60034e-08	0.988954
PIGP	7.18141	0.880847	6.89965e-13	2.99951e-12	-5.40743	0.0120025	6.39367e-08	2.52016e-07	0.886991
MALSU1	-6.20897	0.12471	5.33331e-10	2.14345e-09	7.92955	0.390298	2.19935e-15	1.06029e-14	0.860292
AIP	-8.16635	0.0840822	3.17853e-16	1.49417e-15	9.86871	0.811659	5.68917e-23	3.1792e-22	0.851179
UBL7	-7.61979	0.0247702	2.54092e-14	1.14621e-13	9.03827	0.989386	1.59167e-19	8.34836e-19	0.709242
NXT2	-5.29864	0.144314	1.16668e-07	4.37504e-07	6.58718	1.09045	4.48265e-11	1.9472e-10	0.644269
ARHGDIB	-4.48149	0.195253	7.41225e-06	2.60259e-05	5.64974	0.573521	1.60691e-08	6.47317e-08	0.584123
COMMD2	-7.45138	0.12844	9.23659e-14	4.10013e-13	8.59033	0.55217	8.67227e-18	4.40199e-17	0.569471
SLC25A10	4.27633	1.14842	1.89998e-05	6.57009e-05	-3.26853	0.031417	0.00108109	0.00350161	0.503902
MRPL28	-3.5261	0.293482	0.000421735	0.00136575	4.3737	0.355011	1.22157e-05	4.38411e-05	0.423804
MTFR1L	-3.75893	0.407414	0.000170644	0.000564126	4.59542	0.71647	4.31868e-06	1.58228e-05	0.418249
FAM120AOS	-9.48707	0.0299681	2.37626e-21	1.23228e-20	10.2019	0.662529	1.94503e-24	1.11337e-23	0.357399
PABPC4	3.89268	0.539836	9.91429e-05	0.000332045	-3.35157	0.052384	0.000803546	0.0026252	0.270555
COMMD8	-3.43618	0.380073	0.000589977	0.00189465	3.87763	0.733394	0.000105477	0.000362664	0.220727
AIFM1	-4.04547	0.407147	5.22194e-05	0.000177165	4.45022	0.716335	8.57821e-06	3.10115e-05	0.202378
ZFAND1	-7.48262	0.154048	7.28531e-14	3.24378e-13	7.86883	0.552721	3.57982e-15	1.71951e-14	0.193102
FAM89B	5.40041	0.775712	6.64903e-08	2.51268e-07	-5.10635	0.0802712	3.28447e-07	1.26224e-06	0.14703
ERG28	-7.66667	0.0806751	1.76521e-14	7.99126e-14	7.95576	0.55135	1.78039e-15	8.59404e-15	0.144544
CDK16	-9.70281	0.00599843	2.93319e-22	1.54592e-21	9.76109	0.705805	1.65373e-22	9.16732e-22	0.0291407
MTHFD1	-2.40441	0.571087	0.0161985	0.0471801	2.39247	0.66211	0.0167352	0.0491303	-0.00596915
POLR3H	-3.59602	0.422211	0.000323128	0.00105341	3.53249	0.492143	0.000411658	0.00136888	-0.0317606
DDX49	-3.76189	0.383307	0.000168635	0.000557967	3.68826	0.451891	0.000225788	0.000762974	-0.0368119
DCAF11	4.99329	0.914025	5.93581e-07	2.1708e-06	-5.1523	0.0215231	2.5731e-07	9.92759e-07	-0.0795034
SMARCD2	-3.12613	0.331008	0.00177125	0.00553698	2.89368	0.323166	0.00380752	0.0118615	-0.116222
LACTB2	-8.47207	0.0780321	2.41081e-17	1.16283e-16	8.21058	0.871933	2.20121e-16	1.0841e-15	-0.130742
SEPHS1	-7.23198	0.14079	4.75996e-13	2.07689e-12	6.88231	0.704413	5.88881e-12	2.61496e-11	-0.174834
FAM3A	-7.87636	0.127535	3.37044e-15	1.55202e-14	7.50206	0.816432	6.28205e-14	2.93785e-13	-0.18715
AKTIP	-6.84234	0.0876057	7.79108e-12	3.29603e-11	6.3688	0.872596	1.90514e-10	8.14018e-10	-0.23677
DERA	-4.35256	0.306959	1.34558e-05	4.67761e-05	3.77908	0.46084	0.000157412	0.000536727	-0.286741
PPP1R11	-5.89424	0.168201	3.76417e-09	1.47652e-08	5.30785	0.361684	1.10924e-07	4.33413e-07	-0.293192
SAMM50	3.27536	0.91227	0.00105527	0.0033449	-3.91811	0.0832968	8.9247e-05	0.000307943	-0.321373
POP5	-4.76625	0.384299	1.8769e-06	6.73858e-06	3.91278	0.536649	9.12386e-05	0.000314644	-0.426732
METTL23	-3.59147	0.347626	0.000328816	0.00107158	2.73333	0.34046	0.00626975	0.0191808	-0.429071
FLYWCH2	-3.61969	0.318955	0.00029496	0.000963642	2.74786	0.357826	0.0059986	0.0183837	-0.435914
DCK	-4.67008	0.00207889	3.01087e-06	1.07209e-05	3.52123	0.832782	0.000429547	0.00142633	-0.574423
GUSB	-6.83541	0.13051	8.17729e-12	3.45596e-11	5.5835	0.74427	2.35727e-08	9.43997e-08	-0.625953
ITGB3BP	-7.1372	0.0742717	9.52511e-13	4.12816e-12	5.85494	0.736257	4.77196e-09	1.95391e-08	-0.641132
MAGOHB	-4.89057	0.297841	1.00546e-06	3.64527e-06	3.50986	0.394853	0.000448341	0.00148706	-0.690353
ZDHHC16	-6.6533	0.110963	2.86592e-11	1.19244e-10	5.25336	0.819749	1.49351e-07	5.81055e-07	-0.699971
MRPL58	-6.33911	0.154018	2.31092e-10	9.38256e-10	4.49929	0.392778	6.81816e-06	2.47567e-05	-0.919913
BET1	-7.48127	0.169435	7.36081e-14	3.27701e-13	5.60455	0.534294	2.08793e-08	8.37371e-08	-0.938358
CPNE2	-4.88666	0.179855	1.02561e-06	3.71654e-06	2.93531	0.748993	0.00333213	0.0104257	-0.975674
ARMC6	-5.11045	0.154795	3.21387e-07	1.18744e-06	3.05047	0.794939	0.00228485	0.00724112	-1.02999
DMAC2L	-4.86896	0.41098	1.12188e-06	4.06e-06	2.78745	0.552696	0.00531244	0.0163493	-1.04075
MRPS17	-5.59453	0.324044	2.2122e-08	8.47255e-08	3.49245	0.563081	0.000478618	0.00158486	-1.05104
PEX19	-5.17385	0.183931	2.29321e-07	8.51656e-07	2.95607	0.736267	0.00311589	0.00977724	-1.10889
PYCR2	-5.98324	0.223183	2.18745e-09	8.64183e-09	3.73823	0.46875	0.000185321	0.000629129	-1.1225
DNAL4	-5.50726	0.209179	3.64461e-08	1.38721e-07	3.21395	0.67053	0.00130924	0.00421622	-1.14666
MRPL46	-8.74583	0.095466	2.21373e-18	1.08746e-17	6.43894	0.679105	1.20312e-10	5.16962e-10	-1.15345
ACTR1B	-6.26335	0.232426	3.76789e-10	1.52057e-09	3.89835	0.579859	9.68507e-05	0.000333545	-1.1825
XPNPEP1	-5.44946	0.252203	5.05245e-08	1.91636e-07	3.05725	0.659674	0.00223377	0.00708573	-1.1961
DCTN6	-6.47352	0.0854993	9.57478e-11	3.92679e-10	4.06989	0.231796	4.70347e-05	0.000164361	-1.20181
UNG	-5.40374	0.128932	6.52657e-08	2.46689e-07	2.88125	0.703326	0.00396097	0.0123255	-1.26124
IFI27L1	-6.6898	0.0845631	2.23475e-11	9.33086e-11	4.04057	0.822007	5.33215e-05	0.000185903	-1.32462
PIGK	-5.67901	0.158014	1.35473e-08	5.22897e-08	2.9497	0.648245	0.0031808	0.00997027	-1.36466
LSM6	-9.84655	0.0202056	7.09358e-23	3.78682e-22	7.11592	0.510638	1.11165e-12	5.03672e-12	-1.36531
RUVBL1	-7.86221	0.135542	3.77418e-15	1.73541e-14	4.99858	0.506997	5.77553e-07	2.19894e-06	-1.43182
PSME3IP1	-9.5508	0.0296443	1.28704e-21	6.69712e-21	6.44437	0.584943	1.1608e-10	4.99113e-10	-1.55321
CAMLG	-6.62918	0.0687101	3.37554e-11	1.40187e-10	3.47627	0.213563	0.000508447	0.00168202	-1.57646
ALG5	-6.73051	0.143937	1.69075e-11	7.08975e-11	3.53818	0.37368	0.00040289	0.0013405	-1.59616
SRSF8	-7.79741	0.0967974	6.31898e-15	2.88742e-14	4.27242	0.431094	1.93365e-05	6.87817e-05	-1.7625
RAD51C	-7.31259	0.173257	2.62036e-13	1.14978e-12	3.49809	0.585034	0.000468596	0.00155261	-1.90725
RAB3D	-6.76218	0.0579965	1.35934e-11	5.71705e-11	2.87303	0.666127	0.00406553	0.0126378	-1.94457
PEX2	-6.99088	0.187573	2.73158e-12	1.16936e-11	2.86022	0.435407	0.00423349	0.0131381	-2.06533
VAMP7	-7.66738	0.102931	1.7555e-14	7.94826e-14	3.41549	0.64569	0.000636671	0.00209312	-2.12594
OGFOD3	-7.23535	0.0669291	4.64338e-13	2.02719e-12	2.85504	0.631035	0.00430315	0.0133423	-2.19015
TIMM50	-6.90956	0.141252	4.86155e-12	2.06725e-11	2.42495	0.414754	0.0153104	0.0451595	-2.2423
SNAP29	-7.32793	0.137382	2.33731e-13	1.02724e-12	2.63903	0.365991	0.00831441	0.0251208	-2.34445
EIF2AK1	-7.8957	0.109188	2.88681e-15	1.33108e-14	2.85379	0.382975	0.00432011	0.0133938	-2.52096
EXOSC1	-8.54242	0.0980791	1.31444e-17	6.36988e-17	3.20083	0.492394	0.00137031	0.00440916	-2.67079
TMEM101	-2.7036	0.54957	0.00685921	0.0205874	-2.90093	0.248633	0.00372053	0.0115991	-2.80227
ATG4C	-2.97566	0.293374	0.00292355	0.00901337	-2.63759	0.0564374	0.00834985	0.0252203	-2.80662
PEA15	-3.1963	0.195913	0.00139204	0.0043821	-2.43072	0.0349662	0.0150686	0.0444672	-2.81351
OSGEP	-8.51377	0.0535637	1.68364e-17	8.14458e-17	2.45472	0.592408	0.0140996	0.04174	-3.02953
CLYBL	-3.17635	0.0824268	0.00149143	0.0046853	-2.9809	0.0706824	0.00287404	0.00904293	-3.07862
EFCAB11	-2.9572	0.470291	0.0031045	0.009555	-3.40455	0.00032892	0.000662734	0.0021758	-3.18087
C5orf63	-3.589	0.219805	0.000331953	0.00108144	-3.25846	0.13454	0.00112019	0.00362488	-3.42373
HDAC6	-4.47724	0.0750922	7.56138e-06	2.65373e-05	-2.50994	0.194566	0.012075	0.0359786	-3.49359
PIGV	-3.91008	0.234065	9.22673e-05	0.000309426	-3.29014	0.174271	0.00100138	0.00325061	-3.60011
POLR3GL	-4.53227	0.326894	5.83531e-06	2.05933e-05	-2.67327	0.205496	0.00751163	0.0228024	-3.60277
CTU2	-4.53617	0.260986	5.72861e-06	2.02243e-05	-2.82839	0.0831971	0.00467822	0.0144605	-3.68228
C17orf58	-3.13579	0.472377	0.0017139	0.00536254	-4.23707	0.0497017	2.26451e-05	8.02509e-05	-3.68643
NCOA4	-4.33437	0.369192	1.4618e-05	5.07699e-05	-3.05902	0.177699	0.00222066	0.00704541	-3.69669
RMDN1	-2.92274	0.529213	0.00346965	0.0106453	-4.48934	0.105839	7.14444e-06	2.59217e-05	-3.70604
SWI5	-2.46442	0.506891	0.0137235	0.04027	-5.00644	0.0124186	5.54469e-07	2.11316e-06	-3.73543
SYT17	-4.75363	0.107758	1.99798e-06	7.16386e-06	-2.7429	0.345822	0.00608997	0.0186578	-3.74826
THOC5	-4.05584	0.411839	4.99552e-05	0.000169725	-3.44738	0.122803	0.000566054	0.00186779	-3.75161
MCRIP2	-3.9046	0.327347	9.43828e-05	0.000316409	-3.61744	0.0550488	0.000297536	0.000997284	-3.76102
B4GALT2	-5.07544	0.388629	3.86599e-07	1.42465e-06	-2.48006	0.301931	0.0131359	0.0390146	-3.77775
TDRKH	-4.01837	0.16635	5.86015e-05	0.000198252	-3.68188	0.0998742	0.00023152	0.000781926	-3.85013
COQ6	-4.89707	0.266794	9.72749e-07	3.52868e-06	-2.94681	0.104584	0.00321072	0.0100607	-3.92194
LYRM7	-4.57456	0.105355	4.77217e-06	1.68915e-05	-3.28746	0.0851521	0.00101095	0.00328056	-3.93101
UCK1	-4.44491	0.425357	8.7928e-06	3.07655e-05	-3.4251	0.195278	0.000614579	0.00202293	-3.935
ELP6	-4.60111	0.381385	4.20248e-06	1.49027e-05	-3.28845	0.144721	0.00100742	0.00326967	-3.94478
SNUPN	-4.69668	0.383451	2.64426e-06	9.43671e-06	-3.20773	0.243931	0.00133787	0.00430658	-3.9522
COG4	-4.68153	0.232016	2.84738e-06	1.01492e-05	-3.35137	0.179192	0.000804135	0.00262667	-4.01645
ISCA2	-3.19807	0.471472	0.00138351	0.00435599	-4.93162	0.0267573	8.15501e-07	3.0827e-06	-4.06485
CTBS	-4.63933	0.327071	3.49537e-06	1.24218e-05	-3.49575	0.181063	0.000472724	0.00156588	-4.06754
ZBTB8OS	-5.58787	0.212105	2.29871e-08	8.79591e-08	-2.62839	0.0926037	0.008579	0.0258858	-4.10813
MRPL30	-3.85336	0.451743	0.000116509	0.000388909	-4.39929	0.124585	1.08608e-05	3.90853e-05	-4.12632
RITA1	-4.30901	0.365744	1.6399e-05	5.68416e-05	-4.01007	0.0370782	6.07012e-05	0.000211053	-4.15954
COPG1	-3.35826	0.461373	0.000784353	0.00250325	-5.05455	0.0474441	4.31414e-07	1.64996e-06	-4.2064
CCDC90B	-4.92921	0.301405	8.25611e-07	3.0038e-06	-3.48484	0.108643	0.000492424	0.00162972	-4.20703
BPHL	-4.03034	0.365587	5.56956e-05	0.000188606	-4.50239	0.044754	6.71945e-06	2.44053e-05	-4.26636
nan-8150	-5.7019	0.241227	1.18481e-08	4.58333e-08	-2.88379	0.127862	0.00392921	0.0122306	-4.29284
GCDH	-3.9871	0.437445	6.68863e-05	0.000225619	-4.67009	0.0416987	3.01068e-06	1.11258e-05	-4.32859
WDR18	-5.01634	0.374634	5.26641e-07	1.93026e-06	-3.65694	0.114956	0.000255245	0.000859616	-4.33664
SIRT2	-3.74524	0.379715	0.000180221	0.00059501	-4.94946	0.0739316	7.44209e-07	2.81768e-06	-4.34735
UBAC1	-4.42401	0.429988	9.68854e-06	3.38375e-05	-4.42895	0.101143	9.46917e-06	3.4132e-05	-4.42648
WDR4	-5.64419	0.265518	1.65965e-08	6.38583e-08	-3.25362	0.159808	0.00113945	0.00368626	-4.4489
PMF1	-5.12836	0.211735	2.9228e-07	1.08115e-06	-3.87227	0.0570577	0.000107829	0.000370415	-4.50031
UNC93B1	-5.75096	0.291227	8.87372e-09	3.44461e-08	-3.46175	0.147602	0.000536676	0.00177294	-4.60636
EIF2B1	-6.41759	0.283458	1.38445e-10	5.65658e-10	-2.8741	0.180087	0.0040518	0.0125968	-4.64585
PRPF31	-5.81764	0.286681	5.96824e-09	2.32672e-08	-3.52565	0.121024	0.000422449	0.00140362	-4.67165
RNF135	-4.81684	0.441248	1.45851e-06	5.25776e-06	-4.57197	0.127717	4.83161e-06	1.76648e-05	-4.6944
STEAP3	-3.74243	0.44405	0.000182246	0.000601541	-5.70364	0.0725878	1.17276e-08	4.74534e-08	-4.72304
DLD	-4.96548	0.370432	6.85305e-07	2.50049e-06	-4.5047	0.128782	6.64655e-06	2.41451e-05	-4.73509
GPN1	-7.07273	0.194781	1.51917e-12	6.5468e-12	-2.63833	0.229033	0.00833157	0.0251671	-4.85553
NUDT19	-5.91706	0.158781	3.27746e-09	1.28733e-08	-3.94805	0.181696	7.87899e-05	0.000272478	-4.93256
DDB2	-5.96952	0.0202209	2.37945e-09	9.38868e-09	-3.89904	0.0355513	9.65768e-05	0.000332692	-4.93428
ABHD11	-6.47121	0.154771	9.72197e-11	3.98673e-10	-3.59635	0.0290207	0.000322717	0.00107979	-5.03378
PSMG4	-4.92639	0.311563	8.37647e-07	3.04701e-06	-5.21621	0.0124766	1.82626e-07	7.08558e-07	-5.0713
SLC25A23	-5.94143	0.165443	2.82549e-09	1.11221e-08	-4.44544	0.114648	8.77126e-06	3.16823e-05	-5.19343
LYRM1	-4.12677	0.412948	3.67887e-05	0.00012572	-6.35083	0.00410546	2.14154e-10	9.13692e-10	-5.2388
CHCHD4	-7.4639	0.0616048	8.39999e-14	3.73398e-13	-3.12588	0.157064	0.00177275	0.00566149	-5.29489
SLC2A4RG	-6.27611	0.245985	3.47159e-10	1.40292e-09	-4.32018	0.126658	1.55902e-05	5.57106e-05	-5.29814
DENND2D	-5.61439	0.286843	1.97253e-08	7.56679e-08	-4.99781	0.0735152	5.79856e-07	2.20704e-06	-5.3061
EEF1AKMT1	-8.07991	0.0119704	6.48168e-16	3.02749e-15	-2.55878	0.282018	0.0105041	0.0314702	-5.31934
DMAP1	-6.16553	0.231956	7.02484e-10	2.81407e-09	-4.49941	0.144024	6.8144e-06	2.47454e-05	-5.33247
B4GALT7	-6.27721	0.145594	3.44695e-10	1.39326e-09	-4.38781	0.0653856	1.145e-05	4.11473e-05	-5.33251
NIT1	-8.35632	0.0976344	6.47076e-17	3.08826e-16	-2.43901	0.314787	0.0147276	0.0435146	-5.39766
SHKBP1	-6.14446	0.128009	8.0235e-10	3.20974e-09	-4.7554	0.0342853	1.9805e-06	7.36812e-06	-5.44993
GLTP	-7.50757	0.102182	6.0234e-14	2.6882e-13	-3.52248	0.0963624	0.000427522	0.00141998	-5.51503
SNAP47	-8.72341	0.0238636	2.69948e-18	1.32385e-17	-2.53036	0.270062	0.0113946	0.034023	-5.62688
ASH2L	-7.50849	0.104316	5.98138e-14	2.66976e-13	-3.90633	0.202576	9.37096e-05	0.000322983	-5.70741
ERAL1	-6.82093	0.0871708	9.04512e-12	3.81934e-11	-4.64095	0.019162	3.46812e-06	1.27741e-05	-5.73094
JMJD8	-6.98081	0.239205	2.93479e-12	1.25509e-11	-4.50731	0.11662	6.5656e-06	2.38556e-05	-5.74406
ZFPL1	-6.23821	0.30609	4.42618e-10	1.78226e-09	-5.34338	0.0281384	9.12285e-08	3.57704e-07	-5.79079
RRP1B	-9.00623	0.00436118	2.13263e-19	1.0673e-18	-2.62173	0.195165	0.00874858	0.0263703	-5.81398
TMEM9B	-5.8043	0.212615	6.46342e-09	2.51796e-08	-5.91491	0.00941644	3.32055e-09	1.36727e-08	-5.85961
RCC1L	-9.29501	0.0257944	1.47196e-20	7.53079e-20	-2.55951	0.290771	0.0104819	0.031406	-5.92726
EMC2	-6.96621	0.144595	3.25585e-12	1.39125e-11	-4.93142	0.0549461	8.16352e-07	3.08562e-06	-5.94882
RAB1B	-7.37871	0.148249	1.59832e-13	7.04896e-13	-4.52769	0.0677551	5.96321e-06	2.17062e-05	-5.9532
ZNF667-AS1	-7.82632	0.0793	5.02348e-15	2.3018e-14	-4.25967	0.123613	2.04728e-05	7.2749e-05	-6.043
CTDNEP1	-9.38484	0.00263159	6.30123e-21	3.24472e-20	-2.72492	0.0838236	0.00643171	0.0196589	-6.05488
GTPBP8	-8.5504	0.00690109	1.22662e-17	5.94962e-17	-3.7197	0.245154	0.000199457	0.000676157	-6.13505
C9orf78	-7.79563	0.128065	6.40891e-15	2.92816e-14	-4.55732	0.0328382	5.18111e-06	1.89244e-05	-6.17647
ZDHHC24	-7.42606	0.0873178	1.11883e-13	4.95437e-13	-4.98339	0.0578491	6.24787e-07	2.37569e-06	-6.20473
TCEA2	-7.60987	0.115807	2.74382e-14	1.23599e-13	-4.87339	0.0831174	1.097e-06	4.12144e-06	-6.24163
PREB	-7.53504	0.131616	4.88177e-14	2.18561e-13	-5.12595	0.0497911	2.96034e-07	1.13997e-06	-6.3305
DDX1	-8.93953	0.0674071	3.90818e-19	1.94668e-18	-3.7654	0.0869505	0.000166281	0.000566309	-6.35247
CHMP6	-8.32702	0.0437711	8.29058e-17	3.94789e-16	-4.55284	0.134574	5.29264e-06	1.93188e-05	-6.43993
PIGF	-8.20592	0.12748	2.28827e-16	1.07967e-15	-4.90275	0.130699	9.45028e-07	3.56138e-06	-6.55434
VAMP4	-7.25689	0.137101	3.96091e-13	1.73122e-12	-5.90915	0.068994	3.43871e-09	1.41546e-08	-6.58302
NOSIP	-9.0264	0.0167152	1.77404e-19	8.88889e-19	-4.19337	0.0255625	2.74838e-05	9.70555e-05	-6.60989
UQCC5	-8.4486	0.0838788	2.94825e-17	1.41936e-16	-4.91087	0.00866255	9.06726e-07	3.42042e-06	-6.67973
NUB1	-7.42737	0.142386	1.1078e-13	4.90838e-13	-6.16574	0.0272447	7.01526e-10	2.94363e-09	-6.79656
TSNAX	-9.87589	0.0632747	5.29615e-23	2.83403e-22	-3.77609	0.139316	0.000159312	0.000543062	-6.82599
NOPCHAP1	-8.87867	0.120702	6.76655e-19	3.35204e-18	-5.20735	0.0572941	1.91555e-07	7.429e-07	-7.04301
ARL16	-9.80454	0.0364804	1.07633e-22	5.72739e-22	-4.32832	0.0646975	1.50253e-05	5.37323e-05	-7.06643
MTIF2	-7.95138	0.140714	1.84448e-15	8.5461e-15	-6.50155	0.0596148	7.94944e-11	3.43161e-10	-7.22647
TMEM243	-9.46375	0.0488062	2.97102e-21	1.53757e-20	-5.00249	0.147398	5.65931e-07	2.15555e-06	-7.23312
GET1	-8.18499	0.144873	2.72317e-16	1.28296e-15	-6.50996	0.0439852	7.51695e-11	3.24822e-10	-7.34748
FAM98C	-8.54734	0.0782052	1.25957e-17	6.10712e-17	-6.15729	0.0423034	7.39985e-10	3.10125e-09	-7.35232
DUSP22	-7.3683	0.161216	1.72823e-13	7.6175e-13	-7.38984	0.0171517	1.47003e-13	6.80535e-13	-7.37907
ABCF3	-8.7369	0.039688	2.396e-18	1.17624e-17	-6.36497	0.040663	1.95323e-10	8.34379e-10	-7.55094
GOSR2	-9.87438	0.0288654	5.3763e-23	2.87652e-22	-5.81852	0.0578197	5.9371e-09	2.4224e-08	-7.84645
RNF167	-10.1512	0.0211151	3.27292e-24	1.78856e-23	-6.38362	0.0768303	1.72948e-10	7.40289e-10	-8.26741
SRP68	-9.97299	0.0518674	2.00118e-23	1.07843e-22	-6.67214	0.039122	2.52094e-11	1.10172e-10	-8.32257

## Sheet: S6 - GRN results
AUC VALUES
cell_type	ALX1(+)	ALX3(+)	ARID3A(+)	ARID3C(+)	ARID5B(+)	ARNT(+)	ARX(+)	ASCL1(+)	ASCL2(+)	ATF1(+)	ATF2(+)	ATF3(+)	ATF4(+)	ATF6(+)	BACH1(+)	BARX1(+)	BATF(+)	BATF3(+)	BCL11A(+)	BCL3(+)	BCL6B(+)	BCLAF1(+)	BDP1(+)	BHLHE22(+)	BHLHE40(+)	BPTF(+)	BRF1(+)	BRF2(+)	BSX(+)	CBFB(+)	CD59(+)	CDX1(+)	CDX2(+)	CEBPA(+)	CEBPB(+)	CEBPD(+)	CEBPE(+)	CEBPG(+)	CENPB(+)	CNOT3(+)	CREB1(+)	CREB3L1(+)	CREB3L2(+)	CREB5(+)	CREM(+)	CRX(+)	CTCF(+)	CTCFL(+)	CUX1(+)
Differentiating luminal cells	0.0531367	0.0234607	0.0173596	0.00170945	0.0712493	0.0119261	0.0162333	0.0173228	0.0703755	0.0248171	0.0441128	0.116881	0.0651829	0.0725774	0.0934606	0.00690605	0.0604963	0.010888	0.0558871	0.0354149	0.0228956	0.0841319	0.173999	0.0334582	0.0515577	0.10083	0.0251051	0.0118548	0.0146008	0.0240028	0.0746362	0.0142531	0.0465405	0.0363927	0.0763573	0.0850129	0.0156431	0.0468008	0.0179137	0.0231853	0.0367449	0.133254	0.0413827	0.018362	0.0548972	0.0230008	0.0231208	0.00453886	0.0406851
Luminal cells	0.0162089	0.0165955	0.00428644	0.000508636	0.0632379	0.00546899	0.00728758	0.0090176	0.0309662	0.0444922	0.0309247	0.0804708	0.0999579	0.0156564	0.0514645	0.00669875	0.0556327	0.0198267	0.0359755	0.0457357	0.0230632	0.0525596	0.0920529	0.00428347	0.0587661	0.0655869	0.0184218	0.0112545	0.00405246	0.0134994	0.0464459	0.0107289	0.00941524	0.0317451	0.0627242	0.0679189	0.0114298	0.0876723	0.0193809	0.00982604	0.0404387	0.0144344	0.0337535	0.0145603	0.0415369	0.00893525	0.0143169	0.0138549	0.0134583
Luminal progenitors	0.0506678	0.0268086	0.00482836	0.0013796	0.0877806	0.00101721	0.00801588	0.00664448	0.0903145	0.018129	0.0175873	0.139714	0.102039	0.0399934	0.0983792	0.00494707	0.071091	0.00685122	0.0461549	0.0457678	0.0292302	0.0676016	0.143905	0.00647569	0.0622192	0.105857	0.0275589	0.0155308	0.00602832	0.0148949	0.0880734	0.00915807	0.0477973	0.0465953	0.0885109	0.111107	0.00926404	0.0792131	0.0332704	0.012679	0.0583917	0.0609188	0.0437724	0.0395236	0.0513748	0.0183377	0.0243369	0.00109746	0.0315654
Mature luminal lactocytes	0.00314166	0.0134268	0.00472122	0.00121817	0.0293009	0.0170567	0.0107674	0.0051421	0.0585213	0.0306113	0.00910052	0.0611595	0.0704192	0.00186682	0.0224713	0.0111284	0.0344514	0.0164844	0.0346155	0.0236668	0.0118911	0.0282915	0.0231653	0.00172418	0.0301078	0.0243305	0.0220205	0.0122701	0.0102111	0.0113886	0.0581817	0.0139268	0.0338274	0.0391158	0.0420035	0.0403586	0.0162974	0.0407415	0.0192894	0.0100442	0.00669964	0.0707048	0.00909643	0.00480574	0.0294414	0.0183034	0.01539	0.00249367	0.00436675
Myoepithelial cells	0.0380674	0.0250026	0.0274474	0.0556052	0.124326	0.00699189	0.0402496	0.011651	0.0254234	0.0435899	0.0555955	0.108442	0.098335	0.0888909	0.11378	0.00817356	0.063289	0.045998	0.0588956	0.051427	0.0568312	0.07805	0.0971984	0.0165964	0.0745662	0.147865	0.0231427	0.0221878	0.024509	0.0207954	0.0626719	0.0137157	0.0377365	0.0516827	0.0966469	0.122651	0.0143	0.0744129	0.025784	0.0194765	0.00849597	0.0390947	0.0942542	0.134002	0.0503554	0.0119523	0.0195723	0.00969844	0.0379423
Non-proliferative basal cells	0.00767009	0.0320484	0.0109145	0.00111672	0.0543916	0.00699952	0.00950562	0.0074372	0.0337422	0.0622376	0.0173139	0.079415	0.0862362	0.00739812	0.037745	0.00884646	0.0492953	0.0125905	0.0527431	0.0518355	0.0234287	0.0411261	0.0368444	0.00610234	0.0552097	0.042477	0.0226162	0.0169097	0.00608868	0.0175304	0.0544508	0.00883542	0.0251868	0.0402969	0.0642526	0.0879751	0.0108589	0.0755803	0.0173758	0.0122511	0.0170458	0.0268781	0.0372341	0.0120658	0.0313897	0.0119773	0.0183986	0.00358893	0.0116137
Proliferative basal cells	0.00727235	0.0404769	0.0118143	0.000716549	0.0537091	0.0053577	0.00669765	0.0233286	0.0248693	0.0829677	0.0168585	0.0777683	0.0853271	0.00721914	0.0335057	0.00575533	0.0479089	0.00731029	0.0520613	0.0515281	0.0227428	0.0415116	0.0321801	0.00427874	0.051501	0.0382905	0.0211933	0.0167998	0.00351601	0.017633	0.05007	0.00662073	0.0201902	0.0329575	0.0638599	0.0877246	0.0107667	0.0827377	0.0171495	0.012075	0.00796188	0.0189558	0.0261615	0.00928959	0.0249474	0.011154	0.0314823	0.00251125	0.00870413
AUC VALUES BINARIZED
cell_type	ALX1(+)	ALX3(+)	ARID3A(+)	ARID3C(+)	ARID5B(+)	ARNT(+)	ARX(+)	ASCL1(+)	ASCL2(+)	ATF1(+)	ATF2(+)	ATF3(+)	ATF4(+)	ATF6(+)	BACH1(+)	BARX1(+)	BATF(+)	BATF3(+)	BCL11A(+)	BCL3(+)	BCL6B(+)	BCLAF1(+)	BDP1(+)	BHLHE22(+)	BHLHE40(+)	BPTF(+)	BRF1(+)	BRF2(+)	BSX(+)	CBFB(+)	CD59(+)	CDX1(+)	CDX2(+)	CEBPA(+)	CEBPB(+)	CEBPD(+)	CEBPE(+)	CEBPG(+)	CENPB(+)	CNOT3(+)	CREB1(+)	CREB3L1(+)	CREB3L2(+)	CREB5(+)	CREM(+)	CRX(+)	CTCF(+)	CTCFL(+)	CUX1(+)
Differentiating luminal cells	1	0	1	0	0	1	0	1	1	0	1	1	0	1	1	0	0	0	1	1	0	1	1	1	1	1	0	0	0	1	1	1	1	0	0	1	1	0	0	1	1	1	0	0	1	1	1	0	1
Luminal cells	0	0	0	0	0	0	0	0	0	0	1	0	1	0	0	0	0	0	0	1	0	0	0	0	1	0	0	0	0	0	0	0	0	0	0	1	0	1	0	0	1	0	0	0	1	0	0	1	0
Luminal progenitors	1	0	0	0	0	0	0	0	1	0	0	1	1	1	1	0	1	0	0	1	0	1	1	0	1	1	1	0	0	0	1	0	1	1	1	1	0	1	1	0	1	0	0	0	1	1	1	0	1
Mature luminal lactocytes	0	0	0	0	0	1	0	0	1	0	0	0	0	0	0	0	0	0	0	0	0	0	0	0	0	0	0	0	0	0	0	1	0	0	0	0	1	0	0	0	0	0	0	0	0	1	0	0	0
Myoepithelial cells	1	0	1	1	1	0	1	0	0	0	1	1	1	1	1	0	0	1	1	1	1	1	0	0	1	1	0	1	1	1	0	1	1	1	1	1	1	1	1	1	0	0	1	1	1	0	0	1	1
Non-proliferative basal cells	0	1	0	0	0	0	0	0	0	1	0	0	1	0	0	0	0	0	1	1	0	0	0	0	1	0	0	0	0	0	0	0	0	0	0	1	0	1	0	0	0	0	0	0	0	0	0	0	0
Proliferative basal cells	0	1	0	0	0	0	0	1	0	1	0	0	1	0	0	0	0	0	1	1	0	0	0	0	1	0	0	0	0	0	0	0	0	0	0	1	0	1	0	0	0	0	0	0	0	0	1	0	0
[truncated: 393 more columns]
